# Supplementary material for: The Seasonal and Spatial Patterns of Planktonic Bacterial and Fungal Community Structure and the Response to Environmental Factors in the Danjiangkou Reservoir, China
Source: Environ Microbiol Rep. 2026 May 13;18(3):e70362. doi: 10.1111/1758-2229.70362 (PMC13169159; doi:10.1111/1758-2229.70362)
Supplement: Supplementary file 4 — Table S1: The data of antioxidant genes and microorganisms abundance and correlation calculation. Sheet 1: The abundance of the antioxidant genes. Sheet 2: The abundance of bacterial (top 10) and fungal (bottom 10) at genus level. Sheet 3: Correlation and significance calculation of microbial and antioxidant genes. [file EMI4-18-e70362-s005.xlsx]

## Sheet: antioxidant genes abundance
	DHJ												DDJ												WHJ												WDJ
gene	dry11	dry12	dry13	dry21	dry22	dry23	dry41	dry42	dry43	dry51	dry52	dry53	dry31	dry32	dry33	dry61	dry62	dry63	dry71	dry72	dry73	dry81	dry82	dry83	wet11	wet12	wet13	wet21	wet22	wet23	wet41	wet42	wet43	wet51	wet52	wet53	wet31	wet32	wet33	wet61	wet62	wet63	wet71	wet72	wet73	wet81	wet82	wet83
sodA	1236	1224	1116	1009	1100	1118	1039	1016	1019	882	796	818	858	1088	1001	501	979	605	510	443	445	373	356	504	704	712	712	663	692	913	586	511	697	776	795	830	2711	2688	2561	557	480	427	446	365	382	670	771	733
sodB	1000	914	828	956	1001	1134	767	820	1177	974	829	500	771	899	713	642	1114	750	837	457	528	605	517	813	840	984	901	2422	2258	1989	326	306	433	598	621	680	465	452	555	467	374	472	468	419	382	726	761	659
sodC	37	42	38	109	112	113	12	14	18	0	0	0	2	0	60	31	10	42	0	8	3	3	13	5	14	7	4	1105	803	624	21	13	29	9	13	16	51	36	34	17	59	9	17	12	11	20	34	22
katE	326	366	112	303	302	318	32	28	26	21	21	32	18	17	37	26	13	44	13	16	13	14	23	19	78	79	94	3967	4289	2742	63	39	65	51	43	41	508	428	425	32	47	31	68	50	39	101	81	81
katG	1475	1422	1687	1596	1420	1680	1620	1645	1991	1377	1250	1213	1402	1664	1479	1128	1502	1410	1197	1194	1184	1159	1078	1611	1790	1832	1496	3045	2641	2440	973	1181	1237	965	1008	1170	2290	2242	2178	759	749	790	684	988	634	963	1447	1579
ahpC	675	802	565	761	840	765	525	550	613	430	411	398	463	540	594	172	403	231	214	117	143	120	138	188	484	591	610	4482	3635	3218	149	125	270	273	263	267	1232	1801	1660	372	282	272	312	276	257	492	454	401
trxA	3355	3443	4081	4046	3622	3667	3954	3712	3695	3104	2446	2437	3356	3541	3647	2594	3365	2845	3031	2495	2502	2616	2335	2971	3603	3649	3423	1808	1900	2149	2748	2624	2484	2794	2552	2755	4337	4977	4630	1676	1588	1588	2046	1779	1747	2910	3120	2972
trxB	1812	1599	2398	2678	2134	2834	2599	2639	2542	2282	1958	1929	2746	3116	3111	2097	2603	2285	2449	2214	1930	1857	2180	2065	2823	2419	2423	3832	3153	3240	1936	2004	2111	2149	1789	1963	1601	1862	1792	1137	1097	957	1561	1361	1447	1676	2206	1835
gshA	687	703	266	265	286	274	135	126	146	123	85	95	90	86	146	67	84	84	71	41	46	38	65	58	115	111	125	2916	1989	2181	23	8	56	86	75	97	357	310	320	89	100	41	66	73	67	137	132	107
gshB	1243	946	1242	1226	1513	1390	1211	1207	1236	980	796	651	849	1053	1040	709	964	839	697	570	632	610	532	817	965	1093	1093	2835	1849	2496	425	418	559	557	518	633	559	642	730	505	408	472	533	435	422	810	852	786
gor	243	272	122	232	268	263	118	99	103	178	178	177	136	149	280	301	160	380	238	184	230	403	575	412	267	262	278	520	739	703	266	295	289	188	175	208	198	260	278	229	216	161	201	206	214	337	357	334
dps	195	209	160	114	101	125	91	110	102	49	36	36	37	39	47	30	66	38	18	13	12	14	17	20	32	33	28	209	245	245	30	11	30	43	39	57	18	38	39	21	12	22	13	5	10	39	31	26
oxyR	1261	1228	1131	1415	1463	1479	1002	979	1044	794	712	714	1058	960	946	621	789	750	1041	815	861	702	697	802	1483	1481	1317	751	848	1137	607	621	705	600	551	564	1686	1951	1837	497	467	393	578	694	682	915	1033	886
sodA	3.09202	3.08778	3.04766	3.00389	3.04139	3.04844	3.01662	3.00689	3.00817	2.94547	2.90091	2.91275	2.93349	3.03663	3.00043	2.69984	2.99078	2.78176	2.70757	2.6464	2.64836	2.57171	2.55145	2.70243	2.84757	2.85248	2.85248	2.82151	2.84011	2.96047	2.7679	2.70842	2.84323	2.88986	2.90037	2.91908	3.43313	3.42943	3.40841	2.74586	2.68124	2.63043	2.64933	2.56229	2.58206	2.82607	2.88705	2.8651
sodB	3	2.96095	2.91803	2.98046	3.00043	3.05461	2.8848	2.91381	3.07078	2.98856	2.91855	2.69897	2.88705	2.95376	2.85309	2.80754	3.04689	2.87506	2.92273	2.65992	2.72263	2.78176	2.71349	2.91009	2.92428	2.993	2.95472	3.38417	3.35372	3.29863	2.51322	2.48572	2.63649	2.7767	2.79309	2.83251	2.66745	2.65514	2.74429	2.66932	2.57287	2.67394	2.67025	2.62221	2.58206	2.86094	2.88138	2.81889
sodC	1.5682	1.62325	1.57978	2.03743	2.04922	2.05308	1.07918	1.14613	1.25527	0	0	0	0.30103	0	1.77815	1.49136	1	1.62325	0	0.90309	0.477121	0.477121	1.11394	0.69897	1.14613	0.845098	0.60206	3.04336	2.90472	2.79518	1.32222	1.11394	1.4624	0.954243	1.11394	1.20412	1.70757	1.5563	1.53148	1.23045	1.77085	0.954243	1.23045	1.07918	1.04139	1.30103	1.53148	1.34242
katE	2.51322	2.56348	2.04922	2.48144	2.48001	2.50243	1.50515	1.44716	1.41497	1.32222	1.32222	1.50515	1.25527	1.23045	1.5682	1.41497	1.11394	1.64345	1.11394	1.20412	1.11394	1.14613	1.36173	1.27875	1.89209	1.89763	1.97313	3.59846	3.63236	3.43807	1.79934	1.59106	1.81291	1.70757	1.63347	1.61278	2.70586	2.63144	2.62839	1.50515	1.6721	1.49136	1.83251	1.69897	1.59106	2.00432	1.90849	1.90849
katG	3.16879	3.1529	3.22712	3.20303	3.15229	3.22531	3.20952	3.21617	3.29907	3.13893	3.09691	3.08386	3.14675	3.22115	3.16997	3.05231	3.17667	3.14922	3.07809	3.077	3.07335	3.06408	3.03262	3.2071	3.25285	3.26293	3.17493	3.48359	3.42177	3.38739	2.98811	3.07225	3.09237	2.98453	3.00346	3.06819	3.35984	3.35064	3.33806	2.88024	2.87448	2.89763	2.83506	2.99476	2.80209	2.98363	3.16047	3.19838
ahpC	2.8293	2.90417	2.75205	2.88138	2.92428	2.88366	2.72016	2.74036	2.78746	2.63347	2.61384	2.59988	2.66558	2.73239	2.77379	2.23553	2.60531	2.36361	2.33041	2.06819	2.15534	2.07918	2.13988	2.27416	2.68485	2.77159	2.78533	3.65147	3.5605	3.50759	2.17319	2.09691	2.43136	2.43616	2.41996	2.42651	3.09061	3.25551	3.22011	2.57054	2.45025	2.43457	2.49415	2.44091	2.40993	2.69197	2.65706	2.60314
trxA	3.52569	3.53694	3.61077	3.60703	3.55895	3.56431	3.59704	3.56961	3.56761	3.49192	3.38846	3.38686	3.52582	3.54913	3.56194	3.41397	3.52699	3.45408	3.48159	3.39707	3.39829	3.41764	3.36829	3.4729	3.55666	3.56217	3.53441	3.2572	3.27875	3.33224	3.43902	3.41896	3.39515	3.44623	3.40688	3.44012	3.63719	3.69697	3.66558	3.22427	3.20085	3.20085	3.31091	3.25018	3.24229	3.46389	3.49415	3.47305
trxB	3.25816	3.20385	3.37985	3.42781	3.32919	3.4524	3.41481	3.42144	3.40518	3.35832	3.29181	3.28533	3.4387	3.4936	3.4929	3.3216	3.41547	3.35889	3.38899	3.34518	3.28556	3.26881	3.33846	3.31492	3.45071	3.38364	3.38435	3.58343	3.49872	3.51055	3.28691	3.3019	3.32449	3.33224	3.25261	3.29292	3.20439	3.26998	3.25334	3.05576	3.04021	2.98091	3.1934	3.13386	3.16047	3.22427	3.34361	3.26364
gshA	2.83696	2.84696	2.42488	2.42325	2.45637	2.43775	2.13033	2.10037	2.16435	2.08991	1.92942	1.97772	1.95424	1.9345	2.16435	1.82607	1.92428	1.92428	1.85126	1.61278	1.66276	1.57978	1.81291	1.76343	2.0607	2.04532	2.09691	3.46479	3.29863	3.33866	1.36173	0.90309	1.74819	1.9345	1.87506	1.98677	2.55267	2.49136	2.50515	1.94939	2	1.61278	1.81954	1.86332	1.82607	2.13672	2.12057	2.02938
gshB	3.09447	2.97589	3.09412	3.08849	3.17984	3.14301	3.08314	3.08171	3.09202	2.99123	2.90091	2.81358	2.92891	3.02243	3.01703	2.85065	2.98408	2.92376	2.84323	2.75587	2.80072	2.78533	2.72591	2.91222	2.98453	3.03862	3.03862	3.45255	3.26694	3.39724	2.62839	2.62118	2.74741	2.74586	2.71433	2.8014	2.74741	2.80754	2.86332	2.70329	2.61066	2.67394	2.72673	2.63849	2.62531	2.90849	2.93044	2.89542
gor	2.38561	2.43457	2.08636	2.36549	2.42813	2.41996	2.07188	1.99564	2.01284	2.25042	2.25042	2.24797	2.13354	2.17319	2.44716	2.47857	2.20412	2.57978	2.37658	2.26482	2.36173	2.60531	2.75967	2.6149	2.42651	2.4183	2.44404	2.716	2.86864	2.84696	2.42488	2.46982	2.4609	2.27416	2.24304	2.31806	2.29667	2.41497	2.44404	2.35984	2.33445	2.20683	2.3032	2.31387	2.33041	2.52763	2.55267	2.52375
dps	2.29003	2.32015	2.20412	2.0569	2.00432	2.09691	1.95904	2.04139	2.0086	1.6902	1.5563	1.5563	1.5682	1.59106	1.6721	1.47712	1.81954	1.57978	1.25527	1.11394	1.07918	1.14613	1.23045	1.30103	1.50515	1.51851	1.44716	2.32015	2.38917	2.38917	1.47712	1.04139	1.47712	1.63347	1.59106	1.75587	1.25527	1.57978	1.59106	1.32222	1.07918	1.34242	1.11394	0.69897	1	1.59106	1.49136	1.41497
oxyR	3.10072	3.0892	3.05346	3.15076	3.16524	3.16997	3.00087	2.99078	3.0187	2.89982	2.85248	2.8537	3.02449	2.98227	2.97589	2.79309	2.89708	2.87506	3.01745	2.91116	2.935	2.84634	2.84323	2.90417	3.17114	3.17056	3.11959	2.87564	2.9284	3.05576	2.78319	2.79309	2.84819	2.77815	2.74115	2.75128	3.22686	3.29026	3.26411	2.69636	2.66932	2.59439	2.76193	2.84136	2.83378	2.96142	3.0141	2.94743

## Sheet: microorganism abundance
	DHJ												DDJ												WHJ												WDJ
species	dry11	dry12	dry13	dry21	dry22	dry23	dry41	dry42	dry43	dry51	dry52	dry53	dry31	dry32	dry33	dry61	dry62	dry63	dry71	dry72	dry73	dry81	dry82	dry83	wet11	wet12	wet13	wet21	wet22	wet23	wet41	wet42	wet43	wet51	wet52	wet53	wet31	wet32	wet33	wet61	wet62	wet63	wet71	wet72	wet73	wet81	wet82	wet83
Acidimicrobium	158469	159497	222649	276515	242312	237445	278935	320401	296655	352793	298151	288256	502078	484843	496599	696113	432665	726076	694977	812215	712133	647198	667559	768290	698857	695953	609474	90177	78204	149859	667938	720916	484291	387867	382506	389412	77898	94798	122603	260012	334345	259084	477336	526899	540810	556005	675779	644879
Candidatus_Fonsibacter	396635	393002	362417	488786	453622	483400	404387	419054	422922	348161	301969	280398	301613	389211	271472	176245	362248	224476	207593	99878	122070	144712	114619	175903	71536	72870	73110	3595	5106	7645	46035	45430	50736	158414	150010	151298	62409	65001	84260	57184	37739	52480	36308	30882	29760	57465	62937	59488
Limnohabitans	110750	109935	166025	235519	215465	224751	291495	276529	309955	237238	219894	207613	318749	338649	364209	128304	304046	178409	218429	137383	146554	120748	86575	159299	507548	573043	538565	3541	3801	8062	49832	34213	74389	70621	62699	65226	3883	4817	4394	78710	48172	60438	85911	75299	70689	188154	208634	173311
Synechococcus	3061	3199	3131	5151	5185	5016	9700	8869	9872	104253	95568	101108	93099	91947	130053	404646	225624	377673	282228	332359	305497	564861	575538	645727	111618	102029	102936	29816	29335	40255	139214	180518	127660	38654	41302	45358	7633	7139	8934	71573	87280	68411	134969	139680	158794	257674	299288	294785
Acinetobacter	55806	63076	18571	5211	3554	6015	2443	2513	2571	2448	2248	2342	5820	5945	152790	86058	15352	107513	2258	2088	2308	3363	28855	6571	4537	2616	3112	6021104	5571360	4105218	1653	1514	9816	1989	1907	2118	182481	23751	34107	20520	102520	15453	35876	21955	24278	18632	20387	10820
Pseudomonas	1187109	1193107	323953	597103	706413	695422	7080	6616	7600	43823	58557	73408	9999	11617	15932	6531	5870	7701	6008	5387	4888	4297	4907	5171	8718	8931	9664	94066	131049	159771	5347	5186	6222	5320	4903	5268	30048	76378	80120	19011	63569	12671	4606	4445	4329	11044	10935	8845
Flavobacterium	27413	27586	40843	15177	15273	17137	25407	26324	27851	13555	13177	12960	18973	27940	25896	7166	24273	10784	6583	4822	4073	8272	6711	9311	22016	19344	25549	216719	258828	341235	4648	3992	7444	19993	14799	15837	2593636	2967853	2694775	18949	6585	13626	10216	5882	5707	29323	18689	18348
Clavibacter	74017	74321	111554	103065	91167	94527	109228	95554	105025	115118	90538	90247	140750	152547	146635	66003	148144	90629	63812	67864	76815	74747	67609	93088	63653	69484	69647	555	782	1628	38461	29916	55686	147527	128491	138334	26887	38599	60599	34951	20210	29255	32708	21594	17150	33276	38753	35337
Candidatus_Methylopumilus	167508	164395	205677	217051	192321	198244	202514	193843	207440	125975	108645	106126	118219	140818	103302	52473	121707	68323	68524	43958	47421	47926	35828	57194	24923	26229	26207	1274	1265	2911	19053	16805	25797	36245	33550	34648	5560	7063	10798	15883	10064	13711	9292	7370	6638	21750	24351	21364
Polynucleobacter	102052	103100	124055	103616	92978	94249	117007	112703	120531	68556	60857	53588	74687	89289	102679	31600	70990	45523	78682	45236	44823	39373	32574	45989	76975	87636	81770	3488	3815	7649	25700	20748	38492	50886	45134	47069	2493	4194	9044	42828	20606	32019	23756	18280	15943	86100	96851	81022
Rhizophagus	725	907	1010	1194	1029	1166	2612	2814	2635	3737	3854	4316	2848	2541	2964	9613	2747	3620	3769	4697	4272	4268	4087	3672	4086	3423	2326	359	262	145	7136	6408	7048	4509	5033	4537	164	146	528	6466	7584	7670	5872	6964	7553	4371	2573	4580
Paramicrosporidium	100	134	119	121	91	129	341	313	373	625	617	687	557	431	604	661	386	657	736	993	1044	808	940	904	3461	2834	2783	19	33	105	8525	8916	7574	6460	6164	6425	22	25	34	3526	3509	3232	9071	9145	9981	3856	4962	3915
Spizellomyces	597	658	545	723	655	815	3194	3941	3647	3245	3554	3978	2807	2207	2735	2775	1831	2182	2511	2364	3335	2740	3168	3049	1312	1434	854	11	28	8	3158	2851	2988	1572	1782	1688	80	75	125	1320	1802	1906	1033	1217	1637	1533	793	1597
Batrachochytrium	468	535	406	576	439	578	3454	4436	4018	2729	2917	4469	2118	1968	2338	1754	1368	1543	1772	1379	1623	1390	1534	1613	2078	2261	1961	11	3	7	2374	2185	2298	2553	2301	2131	25	19	26	1738	1502	2267	1569	1145	1616	2209	1194	1851
Basidiobolus	334	443	400	669	524	656	1717	1852	1721	2265	2669	3001	2059	1456	1935	2094	1432	1834	1926	2102	2709	2481	2725	2560	597	566	286	21	14	8	3133	2839	3010	1740	1724	1726	20	30	42	1233	1559	1666	901	1092	1440	1165	600	1325
Rozella	500	551	305	305	248	338	1462	1725	1504	1674	1750	1862	1059	1101	989	786	753	869	1151	822	786	712	757	775	936	828	712	2	23	0	2457	2277	2484	1990	2061	1887	440	449	394	1171	1284	1618	1156	1173	1389	1190	714	1201
Rhizopus	344	411	333	321	297	366	1123	1234	1075	1372	1312	1559	1014	876	1082	2116	1402	1446	2250	2547	2766	3746	3392	1661	790	719	571	56	88	50	1901	1808	1818	1614	1662	1530	69	59	96	1656	1894	1844	1423	1895	2022	1037	651	983
Tilletia	159	199	250	158	149	224	519	503	466	1025	1140	1207	674	693	723	608	487	451	674	428	526	319	370	387	2075	2139	1111	63	86	33	2245	2502	2444	1952	1934	2002	86	61	175	2889	3604	4337	2323	3230	4094	3027	1191	2442
Rhizoclosmatium	278	364	353	492	378	504	1654	1830	1822	1865	2017	2281	1409	1201	1289	1036	967	1053	1218	981	1344	1056	1107	1185	787	791	392	36	70	13	2627	2246	2563	1188	1297	1200	55	92	87	1230	1605	1608	759	967	1348	1313	618	1617
Puccinia	104	108	187	261	226	288	556	606	594	1241	1136	1310	677	582	688	1022	474	432	554	509	692	467	447	491	1381	1188	634	78	86	23	2233	1873	2292	1134	1081	1169	29	29	128	1796	2172	2048	1417	1966	2337	1626	725	1417
Acidimicrobium	5.19994	5.20275	5.34762	5.44172	5.38437	5.37556	5.4455	5.50569	5.47225	5.54752	5.47444	5.45978	5.70077	5.6856	5.69601	5.84268	5.63615	5.86098	5.84197	5.90967	5.85256	5.81104	5.82449	5.88553	5.84439	5.84258	5.78496	4.9551	4.89323	5.17568	5.82474	5.85788	5.68511	5.58868	5.58264	5.59041	4.89153	4.9768	5.0885	5.41499	5.52419	5.41344	5.67882	5.72173	5.73304	5.74508	5.8298	5.80948
Candidatus_Fonsibacter	5.59839	5.59439	5.55921	5.68912	5.65669	5.68431	5.6068	5.62227	5.62626	5.54178	5.47996	5.44777	5.47945	5.59019	5.43373	5.24612	5.55901	5.35117	5.31721	4.99947	5.08661	5.1605	5.05926	5.24527	4.85452	4.86255	4.86398	3.5557	3.70808	3.88338	4.66309	4.65734	4.70532	5.19979	5.17612	5.17983	4.79525	4.81292	4.92562	4.75727	4.57679	4.71999	4.56	4.48971	4.47363	4.7594	4.79891	4.77443
Limnohabitans	5.04434	5.04114	5.22017	5.37203	5.33338	5.3517	5.46463	5.44174	5.4913	5.37518	5.34221	5.31725	5.50345	5.52975	5.56135	5.10824	5.48294	5.25142	5.33931	5.13793	5.166	5.08188	4.93739	5.20221	5.70548	5.75819	5.73124	3.54913	3.5799	3.90644	4.69751	4.53419	4.87151	4.84893	4.79726	4.81442	3.58917	3.68278	3.64286	4.89603	4.68279	4.78131	4.93405	4.87679	4.84935	5.27451	5.31939	5.23883
Synechococcus	3.48586	3.50501	3.49568	3.71189	3.71475	3.70036	3.98677	3.94787	3.99441	5.01809	4.98031	5.00479	4.96895	4.96354	5.11412	5.60708	5.35339	5.57712	5.4506	5.52161	5.48501	5.75194	5.76007	5.81005	5.04773	5.00872	5.01257	4.47445	4.46739	4.60482	5.14368	5.25652	5.10605	4.58719	4.61597	4.65665	3.8827	3.85364	3.95105	4.85475	4.94091	4.83513	5.13023	5.14513	5.20083	5.41107	5.47609	5.46951
Acinetobacter	4.74668	4.79986	4.26884	3.71692	3.55072	3.77924	3.38792	3.40019	3.4101	3.38881	3.3518	3.36959	3.76492	3.77415	5.18409	4.93479	4.18616	5.03146	3.35372	3.31973	3.36324	3.52673	4.46022	3.81763	3.65677	3.41764	3.49304	6.77968	6.74596	6.61334	3.21827	3.18013	3.99193	3.29863	3.28035	3.32593	5.26122	4.37568	4.53284	4.31218	5.01081	4.18901	4.5548	4.34153	4.38521	4.27026	4.30935	4.03423
Pseudomonas	6.07449	6.07668	5.51048	5.77605	5.84906	5.84225	3.85003	3.8206	3.88081	4.6417	4.76758	4.86574	3.99996	4.06509	4.20227	3.81498	3.76864	3.88655	3.77873	3.73135	3.68913	3.63317	3.69082	3.71357	3.94042	3.9509	3.98516	4.97343	5.11743	5.2035	3.72811	3.71483	3.79393	3.72591	3.69046	3.72165	4.47782	4.88297	4.90374	4.279	4.80325	4.10281	3.66332	3.64787	3.63639	4.04313	4.03882	3.9467
Flavobacterium	4.43796	4.44069	4.61112	4.18119	4.18392	4.23393	4.40495	4.42035	4.44484	4.1321	4.11982	4.11261	4.27814	4.44623	4.41323	3.85528	4.38512	4.03278	3.81842	3.68323	3.60991	3.91761	3.82679	3.969	4.34274	4.28655	4.40737	5.3359	5.41301	5.53305	3.66727	3.60119	3.87181	4.30088	4.17023	4.19967	6.41391	6.47244	6.43052	4.27759	3.81856	4.13437	4.00928	3.76953	3.75641	4.46721	4.27159	4.26359
Clavibacter	4.86933	4.87111	5.04749	5.01311	4.95984	4.97556	5.03833	4.98025	5.02129	5.06114	4.95683	4.95543	5.14845	5.1834	5.16624	4.81956	5.17068	4.95727	4.8049	4.83164	4.88545	4.87359	4.83	4.96889	4.80382	4.84188	4.8429	2.74429	2.89321	3.21165	4.58502	4.4759	4.74575	5.16887	5.10887	5.14093	4.42954	4.58658	4.78247	4.54346	4.30557	4.4662	4.51465	4.33433	4.23426	4.52213	4.58831	4.54823
Candidatus_Methylopumilus	5.22404	5.21589	5.31319	5.33656	5.28403	5.2972	5.30646	5.28745	5.31689	5.10028	5.03601	5.02582	5.07269	5.14866	5.01411	4.71994	5.08532	4.83457	4.83584	4.64304	4.67597	4.68057	4.55422	4.75735	4.3966	4.41878	4.41842	3.10517	3.10209	3.46404	4.27996	4.22544	4.41157	4.55925	4.52569	4.53968	3.74507	3.84899	4.03334	4.20093	4.00277	4.13707	3.96811	3.86747	3.82204	4.33746	4.38652	4.32968
Polynucleobacter	5.00882	5.01326	5.09361	5.01543	4.96838	4.97428	5.06821	5.05194	5.0811	4.83605	4.78431	4.72907	4.87325	4.9508	5.01148	4.49969	4.8512	4.65823	4.89588	4.65548	4.6515	4.5952	4.51287	4.66265	4.88635	4.94268	4.91259	3.54258	3.58149	3.8836	4.40993	4.31698	4.58537	4.7066	4.6545	4.67273	3.39672	3.62263	3.95636	4.63173	4.31399	4.50541	4.37577	4.26198	4.20257	4.935	4.9861	4.9086
Rhizophagus	2.86034	2.95761	3.00432	3.077	3.01242	3.0667	3.41697	3.44932	3.42078	3.57252	3.58591	3.63508	3.45454	3.405	3.47188	3.98286	3.43886	3.55871	3.57623	3.67182	3.63063	3.63022	3.6114	3.5649	3.6113	3.53441	3.36661	2.55509	2.4183	2.16137	3.85345	3.80672	3.84807	3.65408	3.70183	3.65677	2.21484	2.16435	2.72263	3.81064	3.8799	3.8848	3.76879	3.84286	3.87812	3.64058	3.41044	3.66087
Paramicrosporidium	2	2.1271	2.07555	2.08279	1.95904	2.11059	2.53275	2.49554	2.57171	2.79588	2.79029	2.83696	2.74586	2.63448	2.78104	2.8202	2.58659	2.81757	2.86688	2.99695	3.0187	2.90741	2.97313	2.95617	3.5392	3.4524	3.44451	1.27875	1.51851	2.02119	3.93069	3.95017	3.87933	3.81023	3.78986	3.80787	1.34242	1.39794	1.53148	3.54728	3.54518	3.50947	3.95766	3.96118	3.99917	3.58614	3.69566	3.59273
Spizellomyces	2.77597	2.81823	2.7364	2.85914	2.81624	2.91116	3.50433	3.59561	3.56194	3.51121	3.55072	3.59966	3.44824	3.3438	3.43696	3.44326	3.26269	3.33885	3.39985	3.37365	3.5231	3.43775	3.50079	3.48416	3.11793	3.15655	2.93146	1.04139	1.44716	0.90309	3.49941	3.455	3.47538	3.19645	3.25091	3.22737	1.90309	1.87506	2.09691	3.12057	3.25575	3.28012	3.0141	3.08529	3.21405	3.18554	2.89927	3.2033
Batrachochytrium	2.67025	2.72835	2.60853	2.76042	2.64246	2.76193	3.53832	3.64699	3.60401	3.436	3.46494	3.65021	3.32593	3.29403	3.36884	3.24403	3.13609	3.18837	3.24846	3.13956	3.21032	3.14301	3.18583	3.20763	3.31765	3.3543	3.29248	1.04139	0.477121	0.845098	3.37548	3.33945	3.36135	3.40705	3.36192	3.32858	1.39794	1.27875	1.41497	3.24005	3.17667	3.35545	3.19562	3.05881	3.20844	3.3442	3.077	3.26741
Basidiobolus	2.52375	2.6464	2.60206	2.82543	2.71933	2.8169	3.23477	3.26764	3.23578	3.35507	3.42635	3.47727	3.31366	3.16316	3.28668	3.32098	3.15594	3.2634	3.28466	3.32263	3.43281	3.39463	3.43537	3.40824	2.77597	2.75282	2.45637	1.32222	1.14613	0.90309	3.49596	3.45317	3.47857	3.24055	3.23654	3.23704	1.30103	1.47712	1.62325	3.09096	3.19285	3.22167	2.95472	3.03822	3.15836	3.06633	2.77815	3.12222
Rozella	2.69897	2.74115	2.4843	2.4843	2.39445	2.52892	3.16495	3.23679	3.17725	3.22376	3.24304	3.26998	3.0249	3.04179	2.9952	2.89542	2.87679	2.93902	3.06108	2.91487	2.89542	2.85248	2.8791	2.8893	2.97128	2.91803	2.85248	0.30103	1.36173	#NUM!	3.39041	3.35736	3.39515	3.29885	3.31408	3.27577	2.64345	2.65225	2.5955	3.06856	3.10857	3.20898	3.06296	3.0693	3.1427	3.07555	2.8537	3.07954
Rhizopus	2.53656	2.61384	2.52244	2.50651	2.47276	2.56348	3.05038	3.09132	3.03141	3.13735	3.11793	3.19285	3.00604	2.9425	3.03423	3.32552	3.14675	3.16017	3.35218	3.40603	3.44185	3.57357	3.53046	3.22037	2.89763	2.85673	2.75664	1.74819	1.94448	1.69897	3.27898	3.2572	3.25959	3.2079	3.22063	3.18469	1.83885	1.77085	1.98227	3.21906	3.27738	3.26576	3.1532	3.27761	3.30578	3.01578	2.81358	2.99255
Tilletia	2.2014	2.29885	2.39794	2.19866	2.17319	2.35025	2.71517	2.70157	2.66839	3.01072	3.0569	3.08171	2.82866	2.84073	2.85914	2.7839	2.68753	2.65418	2.82866	2.63144	2.72099	2.50379	2.5682	2.58771	3.31702	3.33021	3.04571	1.79934	1.9345	1.51851	3.35122	3.39829	3.3881	3.29048	3.28646	3.30146	1.9345	1.78533	2.24304	3.46075	3.55678	3.63719	3.36605	3.5092	3.61215	3.48101	3.07591	3.38775
Rhizoclosmatium	2.44404	2.5611	2.54777	2.69197	2.57749	2.70243	3.21854	3.26245	3.26055	3.27068	3.30471	3.35813	3.14891	3.07954	3.11025	3.01536	2.98543	3.02243	3.08565	2.99167	3.1284	3.02366	3.04415	3.07372	2.89597	2.89818	2.59329	1.5563	1.8451	1.11394	3.41946	3.35141	3.40875	3.07482	3.11294	3.07918	1.74036	1.96379	1.93952	3.08991	3.20548	3.20629	2.88024	2.98543	3.12969	3.11826	2.79099	3.20871
Puccinia	2.01703	2.03342	2.27184	2.41664	2.35411	2.45939	2.74507	2.78247	2.77379	3.09377	3.05538	3.11727	2.83059	2.76492	2.83759	3.00945	2.67578	2.63548	2.74351	2.70672	2.84011	2.66932	2.65031	2.69108	3.14019	3.07482	2.80209	1.89209	1.9345	1.36173	3.34889	3.27254	3.36021	3.05461	3.03383	3.06781	1.4624	1.4624	2.10721	3.25431	3.33686	3.31133	3.15137	3.29358	3.36866	3.21112	2.86034	3.15137

## Sheet: correlation and significance
correlation
		sodA	sodB	sodC	katE	katG	ahpC	trxA	trxB	gshA	gshB	gor	dps	oxyR	Acidimicrobium	Candidatus_Fonsibacter	Limnohabitans	Synechococcus	Acinetobacter	Pseudomonas	Flavobacterium	Clavibacter	Candidatus_Methylopumilus	Polynucleobacter	Rhizophagus	Paramicrosporidium	Spizellomyces	Batrachochytrium	Basidiobolus	Rozella	Rhizopus	Tilletia	Rhizoclosmatium	Puccinia
sodA	Pearson correlation	1	0.252385	0.23234	.449**	.632**	.653**	.758**	0.240378	.523**	.378**	-0.216507	.536**	.718**	-.663**	.292*	-0.254472	-.733**	0.10197	.530**	.781**	0.151867	0.175177	-0.0886363	-.715**	-.666**	-.418**	-.439**	-.533**	-0.163923	-.708**	-.544**	-.483**	-.634**
	Significance (two-tailed)		0.0835192	0.112037	0.00136055	1.43893e-06	5.00043e-07	4.56165e-10	0.0998214	0.000135236	0.00810474	0.139393	8.74004e-05	9.37086e-09	2.8671e-07	0.043921	0.0809114	3.06543e-09	0.490415	0.000107967	5.95276e-11	0.30281	0.233692	0.549117	1.15169e-08	2.43096e-07	0.00308039	0.00178235	9.62172e-05	0.265577	1.87632e-08	6.46155e-05	0.000504588	1.31192e-06
	N	48	48	48	48	48	48	48	48	48	48	48	48	48	48	48	48	48	48	48	48	48	48	48	48	48	48	48	48	48	48	48	48	48
sodB	Pearson correlation	0.252385	1	.388**	.503**	.688**	.676**	0.173996	.704**	.750**	.938**	0.269957	.790**	.372**	-.389**	-0.0240197	0.00229334	-.306*	.422**	.446**	.323*	-.333*	0.0623876	0.0706442	-.548**	-.571**	-.499**	-.434**	-.482**	-.696**	-.535**	-.585**	-.516**	-.521**
	Significance (two-tailed)	0.0835192		0.00636524	0.000269464	6.38972e-08	1.35704e-07	0.236907	2.36469e-08	8.73054e-10	7.57157e-23	0.0635059	2.51741e-11	0.0092717	0.00635682	0.871266	0.987657	0.0343211	0.00278446	0.0015027	0.0250966	0.0208876	0.673571	0.633268	5.6316e-05	2.29966e-05	0.000302589	0.00206069	0.000514999	4.05858e-08	9.09041e-05	1.26548e-05	0.000174224	0.000147197
	N	48	48	48	48	48	48	48	48	48	48	48	48	48	48	48	48	48	48	48	48	48	48	48	48	48	48	48	48	48	48	48	48	48
sodC	Pearson correlation	0.23234	.388**	1	.827**	.411**	.614**	-0.0710307	0.199038	.675**	.464**	.503**	.528**	0.194074	-.555**	-.472**	-.560**	-.429**	.743**	.481**	.445**	-.634**	-.437**	-.439**	-.574**	-.425**	-.729**	-.694**	-.665**	-.698**	-.660**	-.498**	-.671**	-.531**
	Significance (two-tailed)	0.112037	0.00636524		4.63755e-13	0.00366655	3.41761e-06	0.631405	0.175022	1.42253e-07	0.000893067	0.000270332	0.000116144	0.186252	4.25278e-05	0.000700439	3.47507e-05	0.00235562	1.45405e-09	0.000538962	0.0015276	1.31469e-06	0.00191863	0.00177895	1.96279e-05	0.00260797	4.14893e-09	4.53713e-08	2.5048e-07	3.49612e-08	3.42896e-07	0.000314982	1.81005e-07	0.000104407
	N	48	48	48	48	48	48	48	48	48	48	48	48	48	48	48	48	48	48	48	48	48	48	48	48	48	48	48	48	48	48	48	48	48
katE	Pearson correlation	.449**	.503**	.827**	1	.593**	.847**	0.0608695	0.239027	.851**	.566**	.515**	.599**	.444**	-.761**	-.506**	-.659**	-.568**	.702**	.666**	.684**	-.694**	-.503**	-.538**	-.813**	-.587**	-.914**	-.865**	-.893**	-.785**	-.901**	-.615**	-.867**	-.706**
	Significance (two-tailed)	0.00136055	0.000269464	4.63755e-13		9.08879e-06	3.27139e-14	0.681086	0.1018	1.98308e-14	2.78375e-05	0.000180619	6.85749e-06	0.00157392	3.48745e-10	0.000244106	3.5135e-07	2.56845e-05	2.71595e-08	2.37093e-07	8.38563e-08	4.57866e-08	0.000266309	7.95973e-05	2.18951e-12	1.15188e-05	1.2819e-19	2.18248e-15	1.56567e-17	3.95063e-11	2.49498e-18	3.30855e-06	1.72913e-15	2.14219e-08
	N	48	48	48	48	48	48	48	48	48	48	48	48	48	48	48	48	48	48	48	48	48	48	48	48	48	48	48	48	48	48	48	48	48
katG	Pearson correlation	.632**	.688**	.411**	.593**	1	.744**	.544**	.698**	.677**	.764**	0.238871	.624**	.701**	-.529**	-0.0626364	-.293*	-.426**	.369**	.402**	.694**	-0.281711	-0.0588315	-0.22628	-.794**	-.769**	-.618**	-.641**	-.680**	-.619**	-.768**	-.765**	-.667**	-.751**
	Significance (two-tailed)	1.43893e-06	6.38972e-08	0.00366655	9.08879e-06		1.36441e-09	6.43655e-05	3.43372e-08	1.25322e-07	2.61872e-10	0.10203	2.10441e-06	2.82017e-08	0.000112604	0.672343	0.0432709	0.00253162	0.00977138	0.0045989	4.5968e-08	0.0524051	0.691223	0.121978	1.68301e-11	1.72698e-10	2.89391e-06	9.16389e-07	1.03388e-07	2.78004e-06	1.87299e-10	2.35385e-10	2.27822e-07	7.65997e-10
	N	48	48	48	48	48	48	48	48	48	48	48	48	48	48	48	48	48	48	48	48	48	48	48	48	48	48	48	48	48	48	48	48	48
ahpC	Pearson correlation	.653**	.676**	.614**	.847**	.744**	1	0.24556	.399**	.914**	.737**	0.227089	.700**	.568**	-.825**	-.293*	-.479**	-.631**	.625**	.634**	.817**	-.534**	-.309*	-.381**	-.858**	-.724**	-.841**	-.784**	-.871**	-.732**	-.931**	-.643**	-.812**	-.721**
	Significance (two-tailed)	5.00043e-07	1.35704e-07	3.41761e-06	3.27139e-14	1.36441e-09		0.0925085	0.00494748	1.2232e-19	2.38669e-09	0.120614	3.16268e-08	2.52913e-05	5.68581e-13	0.0429047	0.000572765	1.5477e-06	2.0769e-06	1.34357e-06	1.46491e-12	9.29813e-05	0.0328052	0.00749055	6.32412e-15	6.21403e-09	7.09302e-14	4.51015e-11	7.95821e-16	3.27965e-09	1.047e-21	8.16773e-07	2.43667e-12	7.68396e-09
	N	48	48	48	48	48	48	48	48	48	48	48	48	48	48	48	48	48	48	48	48	48	48	48	48	48	48	48	48	48	48	48	48	48
trxA	Pearson correlation	.758**	0.173996	-0.0710307	0.0608695	.544**	0.24556	1	.417**	0.149857	.317*	-0.274576	.346*	.805**	-0.122822	.598**	0.230756	-.455**	-.301*	0.236592	.395**	.531**	.529**	.332*	-.398**	-.444**	0.00566251	-0.0371368	-0.137983	0.123602	-.334*	-.399**	-0.135187	-.398**
	Significance (two-tailed)	4.56165e-10	0.236907	0.631405	0.681086	6.43655e-05	0.0925085		0.00316761	0.30933	0.0282219	0.058938	0.0159991	5.43922e-12	0.405601	7.08949e-06	0.114575	0.00115451	0.0378531	0.105442	0.00552116	0.000101692	0.000109434	0.0212429	0.00508818	0.00158445	0.96953	0.802127	0.349654	0.402602	0.0202973	0.00493515	0.359598	0.00504966
	N	48	48	48	48	48	48	48	48	48	48	48	48	48	48	48	48	48	48	48	48	48	48	48	48	48	48	48	48	48	48	48	48	48
trxB	Pearson correlation	0.240378	.704**	0.199038	0.239027	.698**	.399**	.417**	1	.380**	.754**	0.169989	.560**	.432**	-0.045993	0.0993171	0.132454	-0.100538	0.135394	0.114816	0.179046	-0.0811609	0.195442	0.130128	-.377**	-.422**	-0.241351	-0.227187	-0.236897	-.462**	-.334*	-.504**	-0.279837	-.371**
	Significance (two-tailed)	0.0998214	2.36469e-08	0.175022	0.1018	3.43372e-08	0.00494748	0.00316761		0.00771212	6.20935e-10	0.248048	3.49141e-05	0.00216357	0.756246	0.501829	0.369482	0.496559	0.358858	0.437115	0.223361	0.583429	0.183107	0.378024	0.00826468	0.00283891	0.0984161	0.120449	0.10498	0.000957821	0.0201714	0.000262697	0.0540616	0.00945457
	N	48	48	48	48	48	48	48	48	48	48	48	48	48	48	48	48	48	48	48	48	48	48	48	48	48	48	48	48	48	48	48	48	48
gshA	Pearson correlation	.523**	.750**	.675**	.851**	.677**	.914**	0.149857	.380**	1	.772**	.332*	.768**	.500**	-.794**	-0.242958	-.440**	-.612**	.710**	.716**	.688**	-.536**	-0.236369	-.310*	-.840**	-.747**	-.829**	-.776**	-.827**	-.801**	-.856**	-.725**	-.831**	-.778**
	Significance (two-tailed)	0.000135236	8.73054e-10	1.42253e-07	1.98308e-14	1.25322e-07	1.2232e-19	0.30933	0.00771212		1.27547e-10	0.0212989	1.94888e-10	0.000295718	1.70029e-11	0.0961275	0.00173072	3.83822e-06	1.62843e-08	1.0882e-08	6.55509e-08	8.60284e-05	0.105779	0.0317221	8.27331e-14	1.06927e-09	3.57463e-13	9.10172e-11	4.54626e-13	7.72568e-12	8.54242e-15	5.69575e-09	2.68507e-13	7.57736e-11
	N	48	48	48	48	48	48	48	48	48	48	48	48	48	48	48	48	48	48	48	48	48	48	48	48	48	48	48	48	48	48	48	48	48
gshB	Pearson correlation	.378**	.938**	.464**	.566**	.764**	.737**	.317*	.754**	.772**	1	0.216288	.840**	.516**	-.431**	0.024261	0.0115584	-.435**	.406**	.538**	.384**	-.300*	0.126667	0.098092	-.624**	-.653**	-.524**	-.454**	-.522**	-.715**	-.627**	-.660**	-.555**	-.585**
	Significance (two-tailed)	0.00810474	7.57157e-23	0.000893067	2.78375e-05	2.61872e-10	2.38669e-09	0.0282219	6.20935e-10	1.27547e-10		0.139803	8.77617e-14	0.000177036	0.00221674	0.869984	0.937851	0.0019965	0.00418129	8.1163e-05	0.00705815	0.0382829	0.390947	0.507145	2.1736e-06	4.7866e-07	0.000132154	0.00120134	0.000142677	1.10392e-08	1.89325e-06	3.31047e-07	4.31042e-05	1.24632e-05
	N	48	48	48	48	48	48	48	48	48	48	48	48	48	48	48	48	48	48	48	48	48	48	48	48	48	48	48	48	48	48	48	48	48
gor	Pearson correlation	-0.216507	0.269957	.503**	.515**	0.238871	0.227089	-0.274576	0.169989	.332*	0.216288	1	0.0722273	0.0387217	-0.0629555	-.595**	-.429**	.299*	.590**	0.135457	0.164689	-.608**	-.554**	-.449**	-.297*	-0.128741	-.503**	-.524**	-.427**	-.584**	-.307*	-.316*	-.478**	-.314*
	Significance (two-tailed)	0.139393	0.0635059	0.000270332	0.000180619	0.10203	0.120614	0.058938	0.248048	0.0212989	0.139803		0.625654	0.793863	0.670769	8.04329e-06	0.00237327	0.0388325	1.039e-05	0.358632	0.263319	4.49693e-06	4.46063e-05	0.00138356	0.0406983	0.383169	0.000265922	0.000132044	0.00247596	1.32652e-05	0.0335449	0.0288633	0.000582673	0.0296928
	N	48	48	48	48	48	48	48	48	48	48	48	48	48	48	48	48	48	48	48	48	48	48	48	48	48	48	48	48	48	48	48	48	48
dps	Pearson correlation	.536**	.790**	.528**	.599**	.624**	.700**	.346*	.560**	.768**	.840**	0.0722273	1	.395**	-.605**	0.15656	-0.0945017	-.680**	.349*	.678**	.410**	-0.177436	0.226663	0.124286	-.620**	-.641**	-.472**	-.423**	-.463**	-.554**	-.610**	-.617**	-.478**	-.580**
	Significance (two-tailed)	8.74004e-05	2.51741e-11	0.000116144	6.85749e-06	2.10441e-06	3.16268e-08	0.0159991	3.49141e-05	1.94888e-10	8.77617e-14	0.625654		0.00539949	5.3379e-06	0.287937	0.522887	1.0941e-07	0.0150154	1.18253e-07	0.00381791	0.22762	0.12133	0.399984	2.59112e-06	9.13003e-07	0.000702536	0.00276911	0.000932644	4.40207e-05	4.14813e-06	2.94536e-06	0.000597754	1.55561e-05
	N	48	48	48	48	48	48	48	48	48	48	48	48	48	48	48	48	48	48	48	48	48	48	48	48	48	48	48	48	48	48	48	48	48
oxyR	Pearson correlation	.718**	.372**	0.194074	.444**	.701**	.568**	.805**	.432**	.500**	.516**	0.0387217	.395**	1	-.348*	0.22847	-0.00699665	-.526**	0.0489896	.479**	.582**	0.0924975	0.182663	0.0467997	-.684**	-.625**	-.396**	-.415**	-.530**	-0.283515	-.653**	-.606**	-.524**	-.642**
	Significance (two-tailed)	9.37086e-09	0.0092717	0.186252	0.00157392	2.82017e-08	2.52913e-05	5.43922e-12	0.00216357	0.000295718	0.000177036	0.793863	0.00539949		0.0152628	0.118312	0.962356	0.000122591	0.7409	0.000573381	1.42001e-05	0.53178	0.213996	0.752106	8.51437e-08	2.04103e-06	0.00533215	0.00339618	0.000107505	0.0508496	4.92143e-07	5.02344e-06	0.000130331	8.57051e-07
	N	48	48	48	48	48	48	48	48	48	48	48	48	48	48	48	48	48	48	48	48	48	48	48	48	48	48	48	48	48	48	48	48	48
Acidimicrobium	Pearson correlation	-.663**	-.389**	-.555**	-.761**	-.529**	-.825**	-0.122822	-0.045993	-.794**	-.431**	-0.0629555	-.605**	-.348*	1	0.200983	.677**	.771**	-.554**	-.698**	-.797**	.454**	0.278082	.516**	.821**	.761**	.761**	.776**	.781**	.563**	.824**	.644**	.735**	.734**
	Significance (two-tailed)	2.8671e-07	0.00635682	4.25278e-05	3.48745e-10	0.000112604	5.68581e-13	0.405601	0.756246	1.70029e-11	0.00221674	0.670769	5.3379e-06	0.0152628		0.170759	1.28753e-07	1.39563e-10	4.45705e-05	3.58611e-08	1.18432e-11	0.0011757	0.0556508	0.000171637	8.90754e-13	3.57745e-10	3.5391e-10	9.59077e-11	5.82675e-11	3.09374e-05	6.15878e-13	8.06786e-07	2.80555e-09	2.97294e-09
	N	48	48	48	48	48	48	48	48	48	48	48	48	48	48	48	48	48	48	48	48	48	48	48	48	48	48	48	48	48	48	48	48	48
Candidatus_Fonsibacter	Pearson correlation	.292*	-0.0240197	-.472**	-.506**	-0.0626364	-.293*	.598**	0.0993171	-0.242958	0.024261	-.595**	0.15656	0.22847	0.200983	1	.674**	-0.240495	-.607**	0.136228	-0.264083	.893**	.966**	.758**	0.188988	-0.106994	.603**	.546**	.525**	.526**	.318*	-0.0177151	.459**	0.0902186
	Significance (two-tailed)	0.043921	0.871266	0.000700439	0.000244106	0.672343	0.0429047	7.08949e-06	0.501829	0.0961275	0.869984	8.04329e-06	0.287937	0.118312	0.170759		1.48528e-07	0.0996524	4.68078e-06	0.355878	0.0697176	1.4674e-17	1.0544e-28	4.58733e-10	0.198281	0.469178	5.69907e-06	6.0339e-05	0.000126904	0.00012252	0.0275962	0.904873	0.0010392	0.54198
	N	48	48	48	48	48	48	48	48	48	48	48	48	48	48	48	48	48	48	48	48	48	48	48	48	48	48	48	48	48	48	48	48	48
Limnohabitans	Pearson correlation	-0.254472	0.00229334	-.560**	-.659**	-.293*	-.479**	0.230756	0.132454	-.440**	0.0115584	-.429**	-0.0945017	-0.00699665	.677**	.674**	1	0.239239	-.628**	-0.214642	-.666**	.704**	.768**	.928**	.588**	.402**	.766**	.826**	.723**	.543**	.612**	.432**	.691**	.542**
	Significance (two-tailed)	0.0809114	0.987657	3.47507e-05	3.5135e-07	0.0432709	0.000572765	0.114575	0.369482	0.00173072	0.937851	0.00237327	0.522887	0.962356	1.28753e-07	1.48528e-07		0.101488	1.79413e-06	0.142916	2.37104e-07	2.37405e-08	1.90557e-10	2.6275e-21	1.11788e-05	0.00458211	2.25707e-10	5.08387e-13	6.60974e-09	6.63174e-05	3.736e-06	0.00217604	5.44138e-08	6.85874e-05
	N	48	48	48	48	48	48	48	48	48	48	48	48	48	48	48	48	48	48	48	48	48	48	48	48	48	48	48	48	48	48	48	48	48
Synechococcus	Pearson correlation	-.733**	-.306*	-.429**	-.568**	-.426**	-.631**	-.455**	-0.100538	-.612**	-.435**	.299*	-.680**	-.526**	.771**	-0.240495	0.239239	1	-0.125951	-.739**	-.530**	0.00560522	-0.196496	0.0148426	.636**	.615**	.430**	.408**	.487**	0.256354	.643**	.504**	.457**	.563**
	Significance (two-tailed)	3.06543e-09	0.0343211	0.00235562	2.56845e-05	0.00253162	1.5477e-06	0.00115451	0.496559	3.83822e-06	0.0019965	0.0388325	1.0941e-07	0.000122591	1.39563e-10	0.0996524	0.101488		0.393649	2.02468e-09	0.000105673	0.969839	0.18071	0.920243	1.19422e-06	3.23501e-06	0.00228383	0.00402662	0.000454008	0.0786158	8.38273e-07	0.000259163	0.00108508	3.10824e-05
	N	48	48	48	48	48	48	48	48	48	48	48	48	48	48	48	48	48	48	48	48	48	48	48	48	48	48	48	48	48	48	48	48	48
Acinetobacter	Pearson correlation	0.10197	.422**	.743**	.702**	.369**	.625**	-.301*	0.135394	.710**	.406**	.590**	.349*	0.0489896	-.554**	-.607**	-.628**	-0.125951	1	.357*	.513**	-.773**	-.601**	-.618**	-.567**	-.466**	-.767**	-.756**	-.712**	-.766**	-.610**	-.490**	-.724**	-.557**
	Significance (two-tailed)	0.490415	0.00278446	1.45405e-09	2.71595e-08	0.00977138	2.0769e-06	0.0378531	0.358858	1.62843e-08	0.00418129	1.039e-05	0.0150154	0.7409	4.45705e-05	4.68078e-06	1.79413e-06	0.393649		0.0126619	0.000190184	1.20974e-10	6.39694e-06	2.86941e-06	2.69653e-05	0.000851287	2.0775e-10	5.0797e-10	1.37515e-08	2.24765e-10	4.13806e-06	0.000412718	6.02544e-09	3.9561e-05
	N	48	48	48	48	48	48	48	48	48	48	48	48	48	48	48	48	48	48	48	48	48	48	48	48	48	48	48	48	48	48	48	48	48
Pseudomonas	Pearson correlation	.530**	.446**	.481**	.666**	.402**	.634**	0.236592	0.114816	.716**	.538**	0.135457	.678**	.479**	-.698**	0.136228	-0.214642	-.739**	.357*	1	.396**	-0.181809	0.145037	-0.0279389	-.651**	-.677**	-.513**	-.512**	-.510**	-.481**	-.660**	-.594**	-.542**	-.603**
	Significance (two-tailed)	0.000107967	0.0015027	0.000538962	2.37093e-07	0.0045989	1.34357e-06	0.105442	0.437115	1.0882e-08	8.1163e-05	0.358632	1.18253e-07	0.000573381	3.58611e-08	0.355878	0.142916	2.02468e-09	0.0126619		0.00527385	0.216182	0.325326	0.850484	5.50863e-07	1.24886e-07	0.000193194	0.000198614	0.000213405	0.000543056	3.43472e-07	8.4346e-06	7.02897e-05	5.70462e-06
	N	48	48	48	48	48	48	48	48	48	48	48	48	48	48	48	48	48	48	48	48	48	48	48	48	48	48	48	48	48	48	48	48	48
Flavobacterium	Pearson correlation	.781**	.323*	.445**	.684**	.694**	.817**	.395**	0.179046	.688**	.384**	0.164689	.410**	.582**	-.797**	-0.264083	-.666**	-.530**	.513**	.396**	1	-.365*	-.390**	-.574**	-.862**	-.711**	-.788**	-.805**	-.869**	-.522**	-.877**	-.638**	-.807**	-.775**
	Significance (two-tailed)	5.95276e-11	0.0250966	0.0015276	8.38563e-08	4.5968e-08	1.46491e-12	0.00552116	0.223361	6.55509e-08	0.00705815	0.263319	0.00381791	1.42001e-05	1.18432e-11	0.0697176	2.37104e-07	0.000105673	0.000190184	0.00527385		0.0107696	0.00615982	1.98858e-05	3.84166e-15	1.47498e-08	3.10086e-11	5.42805e-12	1.25089e-15	0.000141137	2.77896e-16	1.05324e-06	4.33695e-12	9.77628e-11
	N	48	48	48	48	48	48	48	48	48	48	48	48	48	48	48	48	48	48	48	48	48	48	48	48	48	48	48	48	48	48	48	48	48
Clavibacter	Pearson correlation	0.151867	-.333*	-.634**	-.694**	-0.281711	-.534**	.531**	-0.0811609	-.536**	-.300*	-.608**	-0.177436	0.0924975	.454**	.893**	.704**	0.00560522	-.773**	-0.181809	-.365*	1	.833**	.733**	.431**	0.233403	.757**	.715**	.671**	.761**	.521**	.289*	.628**	.347*
	Significance (two-tailed)	0.30281	0.0208876	1.31469e-06	4.57866e-08	0.0524051	9.29813e-05	0.000101692	0.583429	8.60284e-05	0.0382829	4.49693e-06	0.22762	0.53178	0.0011757	1.4674e-17	2.37405e-08	0.969839	1.20974e-10	0.216182	0.0107696		2.09777e-13	3.22016e-09	0.00220199	0.11036	4.66839e-10	1.12507e-08	1.77463e-07	3.3988e-10	0.000147757	0.046285	1.81207e-06	0.0156223
	N	48	48	48	48	48	48	48	48	48	48	48	48	48	48	48	48	48	48	48	48	48	48	48	48	48	48	48	48	48	48	48	48	48
Candidatus_Methylopumilus	Pearson correlation	0.175177	0.0623876	-.437**	-.503**	-0.0588315	-.309*	.529**	0.195442	-0.236369	0.126667	-.554**	0.226663	0.182663	0.278082	.966**	.768**	-0.196496	-.601**	0.145037	-.390**	.833**	1	.857**	0.246621	-0.0555915	.632**	.599**	.579**	.464**	.364*	0.00855768	.505**	0.151001
	Significance (two-tailed)	0.233692	0.673571	0.00191863	0.000266309	0.691223	0.0328052	0.000109434	0.183107	0.105779	0.390947	4.46063e-05	0.12133	0.213996	0.0556508	1.0544e-28	1.90557e-10	0.18071	6.39694e-06	0.325326	0.00615982	2.09777e-13		8.30563e-15	0.0910636	0.707447	1.45783e-06	6.79934e-06	1.60736e-05	0.00088308	0.0108817	0.953966	0.000248997	0.305609
	N	48	48	48	48	48	48	48	48	48	48	48	48	48	48	48	48	48	48	48	48	48	48	48	48	48	48	48	48	48	48	48	48	48
Polynucleobacter	Pearson correlation	-0.0886363	0.0706442	-.439**	-.538**	-0.22628	-.381**	.332*	0.130128	-.310*	0.098092	-.449**	0.124286	0.0467997	.516**	.758**	.928**	0.0148426	-.618**	-0.0279389	-.574**	.733**	.857**	1	.471**	.295*	.692**	.754**	.661**	.500**	.504**	.330*	.622**	.428**
	Significance (two-tailed)	0.549117	0.633268	0.00177895	7.95973e-05	0.121978	0.00749055	0.0212429	0.378024	0.0317221	0.507145	0.00138356	0.399984	0.752106	0.000171637	4.58733e-10	2.6275e-21	0.920243	2.86941e-06	0.850484	1.98858e-05	3.22016e-09	8.30563e-15		0.00072963	0.0416045	5.0187e-08	6.16121e-10	3.17243e-07	0.000293356	0.00026047	0.0218195	2.38905e-06	0.0024352
	N	48	48	48	48	48	48	48	48	48	48	48	48	48	48	48	48	48	48	48	48	48	48	48	48	48	48	48	48	48	48	48	48	48
Rhizophagus	Pearson correlation	-.715**	-.548**	-.574**	-.813**	-.794**	-.858**	-.398**	-.377**	-.840**	-.624**	-.297*	-.620**	-.684**	.821**	0.188988	.588**	.636**	-.567**	-.651**	-.862**	.431**	0.246621	.471**	1	.862**	.862**	.882**	.904**	.733**	.946**	.879**	.909**	.957**
	Significance (two-tailed)	1.15169e-08	5.6316e-05	1.96279e-05	2.18951e-12	1.68301e-11	6.32412e-15	0.00508818	0.00826468	8.27331e-14	2.1736e-06	0.0406983	2.59112e-06	8.51437e-08	8.90754e-13	0.198281	1.11788e-05	1.19422e-06	2.69653e-05	5.50863e-07	3.84166e-15	0.00220199	0.0910636	0.00072963		3.60403e-15	3.77262e-15	1.13553e-16	1.42984e-18	3.16518e-09	3.48681e-24	2.06769e-16	4.53308e-19	2.27595e-26
	N	48	48	48	48	48	48	48	48	48	48	48	48	48	48	48	48	48	48	48	48	48	48	48	48	48	48	48	48	48	48	48	48	48
Paramicrosporidium	Pearson correlation	-.666**	-.571**	-.425**	-.587**	-.769**	-.724**	-.444**	-.422**	-.747**	-.653**	-0.128741	-.641**	-.625**	.761**	-0.106994	.402**	.615**	-.466**	-.677**	-.711**	0.233403	-0.0555915	.295*	.862**	1	.625**	.716**	.673**	.613**	.767**	.926**	.712**	.890**
	Significance (two-tailed)	2.43096e-07	2.29966e-05	0.00260797	1.15188e-05	1.72698e-10	6.21403e-09	0.00158445	0.00283891	1.06927e-09	4.7866e-07	0.383169	9.13003e-07	2.04103e-06	3.57745e-10	0.469178	0.00458211	3.23501e-06	0.000851287	1.24886e-07	1.47498e-08	0.11036	0.707447	0.0416045	3.60403e-15		2.07572e-06	1.05281e-08	1.62388e-07	3.59645e-06	2.08867e-10	4.26533e-21	1.36894e-08	2.8872e-17
	N	48	48	48	48	48	48	48	48	48	48	48	48	48	48	48	48	48	48	48	48	48	48	48	48	48	48	48	48	48	48	48	48	48
Spizellomyces	Pearson correlation	-.418**	-.499**	-.729**	-.914**	-.618**	-.841**	0.00566251	-0.241351	-.829**	-.524**	-.503**	-.472**	-.396**	.761**	.603**	.766**	.430**	-.767**	-.513**	-.788**	.757**	.632**	.692**	.862**	.625**	1	.957**	.973**	.877**	.913**	.677**	.967**	.787**
	Significance (two-tailed)	0.00308039	0.000302589	4.14893e-09	1.2819e-19	2.89391e-06	7.09302e-14	0.96953	0.0984161	3.57463e-13	0.000132154	0.000265922	0.000702536	0.00533215	3.5391e-10	5.69907e-06	2.25707e-10	0.00228383	2.0775e-10	0.000193194	3.10086e-11	4.66839e-10	1.45783e-06	5.0187e-08	3.77262e-15	2.07572e-06		2.33533e-26	8.61049e-31	3.04186e-16	1.57599e-19	1.30339e-07	4.23898e-29	3.27022e-11
	N	48	48	48	48	48	48	48	48	48	48	48	48	48	48	48	48	48	48	48	48	48	48	48	48	48	48	48	48	48	48	48	48	48
Batrachochytrium	Pearson correlation	-.439**	-.434**	-.694**	-.865**	-.641**	-.784**	-0.0371368	-0.227187	-.776**	-.454**	-.524**	-.423**	-.415**	.776**	.546**	.826**	.408**	-.756**	-.512**	-.805**	.715**	.599**	.754**	.882**	.716**	.957**	1	.946**	.824**	.886**	.756**	.943**	.835**
	Significance (two-tailed)	0.00178235	0.00206069	4.53713e-08	2.18248e-15	9.16389e-07	4.51015e-11	0.802127	0.120449	9.10172e-11	0.00120134	0.000132044	0.00276911	0.00339618	9.59077e-11	6.0339e-05	5.08387e-13	0.00402662	5.0797e-10	0.000198614	5.42805e-12	1.12507e-08	6.79934e-06	6.16121e-10	1.13553e-16	1.05281e-08	2.33533e-26		3.31736e-24	6.23517e-13	5.65572e-17	5.42427e-10	1.12194e-23	1.68903e-13
	N	48	48	48	48	48	48	48	48	48	48	48	48	48	48	48	48	48	48	48	48	48	48	48	48	48	48	48	48	48	48	48	48	48
Basidiobolus	Pearson correlation	-.533**	-.482**	-.665**	-.893**	-.680**	-.871**	-0.137983	-0.236897	-.827**	-.522**	-.427**	-.463**	-.530**	.781**	.525**	.723**	.487**	-.712**	-.510**	-.869**	.671**	.579**	.661**	.904**	.673**	.973**	.946**	1	.799**	.946**	.692**	.970**	.820**
	Significance (two-tailed)	9.62172e-05	0.000514999	2.5048e-07	1.56567e-17	1.03388e-07	7.95821e-16	0.349654	0.10498	4.54626e-13	0.000142677	0.00247596	0.000932644	0.000107505	5.82675e-11	0.000126904	6.60974e-09	0.000454008	1.37515e-08	0.000213405	1.25089e-15	1.77463e-07	1.60736e-05	3.17243e-07	1.42984e-18	1.62388e-07	8.61049e-31	3.31736e-24		1.01467e-11	4.29445e-24	5.009e-08	6.27219e-30	9.65643e-13
	N	48	48	48	48	48	48	48	48	48	48	48	48	48	48	48	48	48	48	48	48	48	48	48	48	48	48	48	48	48	48	48	48	48
Rozella	Pearson correlation	-0.163923	-.696**	-.698**	-.785**	-.619**	-.732**	0.123602	-.462**	-.801**	-.715**	-.584**	-.554**	-0.283515	.563**	.526**	.543**	0.256354	-.766**	-.481**	-.522**	.761**	.464**	.500**	.733**	.613**	.877**	.824**	.799**	1	.746**	.721**	.862**	.719**
	Significance (two-tailed)	0.265577	4.05858e-08	3.49612e-08	3.95063e-11	2.78004e-06	3.27965e-09	0.402602	0.000957821	7.72568e-12	1.10392e-08	1.32652e-05	4.40207e-05	0.0508496	3.09374e-05	0.00012252	6.63174e-05	0.0786158	2.24765e-10	0.000543056	0.000141137	3.3988e-10	0.00088308	0.000293356	3.16518e-09	3.59645e-06	3.04186e-16	6.23517e-13	1.01467e-11		1.13105e-09	7.63366e-09	3.81902e-15	8.66701e-09
	N	48	48	48	48	48	48	48	48	48	48	48	48	48	48	48	48	48	48	48	48	48	48	48	48	48	48	48	48	48	48	48	48	48
Rhizopus	Pearson correlation	-.708**	-.535**	-.660**	-.901**	-.768**	-.931**	-.334*	-.334*	-.856**	-.627**	-.307*	-.610**	-.653**	.824**	.318*	.612**	.643**	-.610**	-.660**	-.877**	.521**	.364*	.504**	.946**	.767**	.913**	.886**	.946**	.746**	1	.744**	.916**	.844**
	Significance (two-tailed)	1.87632e-08	9.09041e-05	3.42896e-07	2.49498e-18	1.87299e-10	1.047e-21	0.0202973	0.0201714	8.54242e-15	1.89325e-06	0.0335449	4.14813e-06	4.92143e-07	6.15878e-13	0.0275962	3.736e-06	8.38273e-07	4.13806e-06	3.43472e-07	2.77896e-16	0.000147757	0.0108817	0.00026047	3.48681e-24	2.08867e-10	1.57599e-19	5.65572e-17	4.29445e-24	1.13105e-09		1.4158e-09	8.1522e-20	5.22932e-14
	N	48	48	48	48	48	48	48	48	48	48	48	48	48	48	48	48	48	48	48	48	48	48	48	48	48	48	48	48	48	48	48	48	48
Tilletia	Pearson correlation	-.544**	-.585**	-.498**	-.615**	-.765**	-.643**	-.399**	-.504**	-.725**	-.660**	-.316*	-.617**	-.606**	.644**	-0.0177151	.432**	.504**	-.490**	-.594**	-.638**	.289*	0.00855768	.330*	.879**	.926**	.677**	.756**	.692**	.721**	.744**	1	.782**	.953**
	Significance (two-tailed)	6.46155e-05	1.26548e-05	0.000314982	3.30855e-06	2.35385e-10	8.16773e-07	0.00493515	0.000262697	5.69575e-09	3.31047e-07	0.0288633	2.94536e-06	5.02344e-06	8.06786e-07	0.904873	0.00217604	0.000259163	0.000412718	8.4346e-06	1.05324e-06	0.046285	0.953966	0.0218195	2.06769e-16	4.26533e-21	1.30339e-07	5.42427e-10	5.009e-08	7.63366e-09	1.4158e-09		5.52238e-11	2.10279e-25
	N	48	48	48	48	48	48	48	48	48	48	48	48	48	48	48	48	48	48	48	48	48	48	48	48	48	48	48	48	48	48	48	48	48
Rhizoclosmatium	Pearson correlation	-.483**	-.516**	-.671**	-.867**	-.667**	-.812**	-0.135187	-0.279837	-.831**	-.555**	-.478**	-.478**	-.524**	.735**	.459**	.691**	.457**	-.724**	-.542**	-.807**	.628**	.505**	.622**	.909**	.712**	.967**	.943**	.970**	.862**	.916**	.782**	1	.880**
	Significance (two-tailed)	0.000504588	0.000174224	1.81005e-07	1.72913e-15	2.27822e-07	2.43667e-12	0.359598	0.0540616	2.68507e-13	4.31042e-05	0.000582673	0.000597754	0.000130331	2.80555e-09	0.0010392	5.44138e-08	0.00108508	6.02544e-09	7.02897e-05	4.33695e-12	1.81207e-06	0.000248997	2.38905e-06	4.53308e-19	1.36894e-08	4.23898e-29	1.12194e-23	6.27219e-30	3.81902e-15	8.1522e-20	5.52238e-11		1.70475e-16
	N	48	48	48	48	48	48	48	48	48	48	48	48	48	48	48	48	48	48	48	48	48	48	48	48	48	48	48	48	48	48	48	48	48
Puccinia	Pearson correlation	-.634**	-.521**	-.531**	-.706**	-.751**	-.721**	-.398**	-.371**	-.778**	-.585**	-.314*	-.580**	-.642**	.734**	0.0902186	.542**	.563**	-.557**	-.603**	-.775**	.347*	0.151001	.428**	.957**	.890**	.787**	.835**	.820**	.719**	.844**	.953**	.880**	1
	Significance (two-tailed)	1.31192e-06	0.000147197	0.000104407	2.14219e-08	7.65997e-10	7.68396e-09	0.00504966	0.00945457	7.57736e-11	1.24632e-05	0.0296928	1.55561e-05	8.57051e-07	2.97294e-09	0.54198	6.85874e-05	3.10824e-05	3.9561e-05	5.70462e-06	9.77628e-11	0.0156223	0.305609	0.0024352	2.27595e-26	2.8872e-17	3.27022e-11	1.68903e-13	9.65643e-13	8.66701e-09	5.22932e-14	2.10279e-25	1.70475e-16
	N	48	48	48	48	48	48	48	48	48	48	48	48	48	48	48	48	48	48	48	48	48	48	48	48	48	48	48	48	48	48	48	48	48
**. It is significant at the 0.01 level (two-tailed). *.It is significant at the 0.05 level (two-tailed).
