# Supplementary material for: The Seasonal and Spatial Patterns of Planktonic Bacterial and Fungal Community Structure and the Response to Environmental Factors in the Danjiangkou Reservoir, China
Source: Environ Microbiol Rep. 2026 May 13;18(3):e70362. doi: 10.1111/1758-2229.70362 (PMC13169159; doi:10.1111/1758-2229.70362)
Supplement: Supplementary file 5 — Table S2: The data of nitrogen/phosphorus cycling genes abundance and correlation calculation with microorganism. Sheet 1: The abundance of the nitrogen/phosphorus cycling genes. Sheet 2: Correlation and significance calculation of microbial and nitrogen/phosphorus cycling genes. [file EMI4-18-e70362-s003.xlsx]

## Sheet: N and P cycle genes abundance
N cycle
Gene
arcC | carbamate kinase		DHJ	332	320	152	203	229	220	66	79	96	73	69	63
		DDJ	67	49	60	26	54	34	37	30	35	18	16	23
		WHJ	9	12	6	38	50	67	21	31	14	8	6	3
		WDJ	37	163	183	4	13	12	11	8	5	14	18	15
	log 10	DHJ	2.52114	2.50515	2.18184	2.3075	2.35984	2.34242	1.81954	1.89763	1.98227	1.86332	1.83885	1.79934
		DDJ	1.82607	1.6902	1.77815	1.41497	1.73239	1.53148	1.5682	1.47712	1.54407	1.25527	1.20412	1.36173
		WHJ	0.954243	1.07918	0.778151	1.57978	1.69897	1.82607	1.32222	1.49136	1.14613	0.90309	0.778151	0.477121
		WDJ	1.5682	2.21219	2.26245	0.60206	1.11394	1.07918	1.04139	0.90309	0.69897	1.14613	1.25527	1.17609
cynS | cyanate lyase		DHJ	320	294	239	284	236	270	214	201	240	184	173	155
		DDJ	225	206	216	193	255	224	230	207	180	264	308	320
		WHJ	188	181	207	121	150	191	135	129	146	100	101	104
		WDJ	982	1132	1013	118	108	115	176	121	146	271	267	254
	log 10	DHJ	2.50515	2.46835	2.3784	2.45332	2.37291	2.43136	2.33041	2.3032	2.38021	2.26482	2.23805	2.19033
		DDJ	2.35218	2.31387	2.33445	2.28556	2.40654	2.35025	2.36173	2.31597	2.25527	2.4216	2.48855	2.50515
		WHJ	2.27416	2.25768	2.31597	2.08279	2.17609	2.28103	2.13033	2.11059	2.16435	2	2.00432	2.01703
		WDJ	2.99211	3.05385	3.00561	2.07188	2.03342	2.0607	2.24551	2.08279	2.16435	2.43297	2.42651	2.40483
narB | ferredoxin-nitrate reductase		DHJ	0	8	5	0	0	2	2	8	4	31	34	24
		DDJ	26	27	42	120	152	121	85	113	105	188	204	206
		WHJ	64	73	64	61	54	106	83	102	79	53	53	71
		WDJ	824	1027	974	87	88	90	85	75	94	140	139	137
	log 10	DHJ	0	0.954243	0.778151	0	0	0.477121	0.477121	0.954243	0.69897	1.50515	1.54407	1.39794
		DDJ	1.43136	1.44716	1.63347	2.08279	2.18469	2.08636	1.9345	2.0569	2.02531	2.27646	2.31175	2.31597
		WHJ	1.81291	1.86923	1.81291	1.79239	1.74036	2.02938	1.92428	2.01284	1.90309	1.73239	1.73239	1.85733
		WDJ	2.91645	3.01199	2.989	1.94448	1.94939	1.95904	1.9345	1.88081	1.97772	2.14922	2.14613	2.13988
nasA | assimilatory nitrate reductase catalytic subunit		DHJ	552	531	237	163	151	203	98	77	87	18	17	34
		DDJ	24	32	104	42	17	65	30	25	24	15	32	24
		WHJ	374	314	406	5951	5203	3698	81	72	61	81	73	66
		WDJ	1616	1813	1859	130	141	133	128	92	87	222	203	175
	log 10	DHJ	2.74194	2.72509	2.37475	2.21219	2.17898	2.3075	1.99123	1.88649	1.93952	1.25527	1.23045	1.53148
		DDJ	1.38021	1.50515	2.01703	1.62325	1.23045	1.81291	1.47712	1.39794	1.38021	1.17609	1.50515	1.38021
		WHJ	2.57287	2.49693	2.60853	3.77459	3.71625	3.56797	1.90849	1.85733	1.78533	1.90849	1.86332	1.81954
		WDJ	3.20844	3.2584	3.26928	2.11394	2.14922	2.12385	2.10721	1.96379	1.93952	2.34635	2.3075	2.24304
nirA | ferredoxin-nitrite reductase		DHJ	43	41	66	89	77	78	80	88	82	114	126	148
		DDJ	134	102	144	294	167	282	271	294	279	351	367	420
		WHJ	66	61	71	29	46	30	127	138	159	100	80	80
		WDJ	10	5	6	104	81	78	73	92	77	154	156	146
	log 10	DHJ	1.63347	1.61278	1.81954	1.94939	1.88649	1.89209	1.90309	1.94448	1.91381	2.0569	2.10037	2.17026
		DDJ	2.1271	2.0086	2.15836	2.46835	2.22272	2.45025	2.43297	2.46835	2.4456	2.54531	2.56467	2.62325
		WHJ	1.81954	1.78533	1.85126	1.4624	1.66276	1.47712	2.1038	2.13988	2.2014	2	1.90309	1.90309
		WDJ	1	0.69897	0.778151	2.01703	1.90849	1.89209	1.86332	1.96379	1.88649	2.18752	2.19312	2.16435
nirD | nitrite reductase (NADH) small subunit		DHJ	164	246	199	231	265	267	81	76	109	37	40	42
		DDJ	19	26	23	32	14	27	30	32	36	22	21	23
		WHJ	226	220	165	131	189	273	154	157	119	79	89	101
		WDJ	1018	1222	1223	115	157	92	76	77	104	176	209	174
	log 10	DHJ	2.21484	2.39094	2.29885	2.36361	2.42325	2.42651	1.90849	1.88081	2.03743	1.5682	1.60206	1.62325
		DDJ	1.27875	1.41497	1.36173	1.50515	1.14613	1.43136	1.47712	1.50515	1.5563	1.34242	1.32222	1.36173
		WHJ	2.35411	2.34242	2.21748	2.11727	2.27646	2.43616	2.18752	2.1959	2.07555	1.89763	1.94939	2.00432
		WDJ	3.00775	3.08707	3.08743	2.0607	2.1959	1.96379	1.88081	1.88649	2.01703	2.24551	2.32015	2.24055
nirK | nitrite reductase (NO-forming)		DHJ	150	148	232	266	256	270	251	214	260	100	101	85
		DDJ	45	63	47	47	47	49	48	33	37	22	10	32
		WHJ	75	75	79	123	127	155	91	64	136	86	89	84
		WDJ	1364	1617	1566	41	27	32	47	24	23	104	124	95
	log 10	DHJ	2.17609	2.17026	2.36549	2.42488	2.40824	2.43136	2.39967	2.33041	2.41497	2	2.00432	1.92942
		DDJ	1.65321	1.79934	1.6721	1.6721	1.6721	1.6902	1.68124	1.51851	1.5682	1.34242	1	1.50515
		WHJ	1.87506	1.87506	1.89763	2.08991	2.1038	2.19033	1.95904	1.80618	2.13354	1.9345	1.94939	1.92428
		WDJ	3.13481	3.20871	3.19479	1.61278	1.43136	1.50515	1.6721	1.38021	1.36173	2.01703	2.09342	1.97772
nirS | nitrite reductase (NO-forming) / hydroxylamine reductase		DHJ	0	0	0	0	6	10	22	20	0	24	18	48
		DDJ	0	0	0	14	8	0	0	0	0	0	0	0
		WHJ	160	164	190	200	176	268	6	6	0	24	0	26
		WDJ	390	576	582	30	18	14	10	22	12	84	68	68
	log 10	DHJ	0	0	0	0	0.845098	1.04139	1.36173	1.32222	0	1.39794	1.27875	1.6902
		DDJ	0	0	0	1.17609	0.954243	0	0	0	0	0	0	0
		WHJ	2.20683	2.21748	2.28103	2.3032	2.24797	2.42975	0.845098	0.845098	0	1.39794	0	1.43136
		WDJ	2.59218	2.76118	2.76567	1.49136	1.27875	1.17609	1.04139	1.36173	1.11394	1.92942	1.83885	1.83885
nrfA | nitrite reductase (cytochrome c-552)		DHJ	29	33	33	83	102	101	19	28	30	21	15	4
		DDJ	6	12	15	10	11	9	9	19	10	13	9	11
		WHJ	0	0	9	14	48	54	22	24	12	4	3	0
		WDJ	20	68	109	13	16	4	9	58	11	20	41	33
	log 10	DHJ	1.47712	1.53148	1.53148	1.92428	2.01284	2.0086	1.30103	1.4624	1.49136	1.34242	1.20412	0.69897
		DDJ	0.845098	1.11394	1.20412	1.04139	1.07918	1	1	1.30103	1.04139	1.14613	1	1.07918
		WHJ	0	0	1	1.17609	1.6902	1.74036	1.36173	1.39794	1.11394	0.69897	0.60206	0
		WDJ	1.32222	1.83885	2.04139	1.14613	1.23045	0.69897	1	1.77085	1.07918	1.32222	1.62325	1.53148
P cycle
	Gene		dry11	dry12	dry13	dry21	dry22	dry23	dry41	dry42	dry43	dry51	dry52	dry53
	glpT	DHJ	288	335	255	201	247	191	156	169	185	134	116	117
		DDJ	103	119	72	39	105	54	66	39	24	13	12	20
		WHJ	69	74	66	21	33	44	39	24	73	117	73	97
		WDJ	36	109	155	46	44	62	97	60	58	79	62	65
	log 10	DHJ	2.45939	2.52504	2.40654	2.3032	2.3927	2.28103	2.19312	2.22789	2.26717	2.1271	2.06446	2.06819
		DDJ	2.01284	2.07555	1.85733	1.59106	2.02119	1.73239	1.81954	1.59106	1.38021	1.11394	1.07918	1.30103
		WHJ	1.83885	1.86923	1.81954	1.32222	1.51851	1.64345	1.59106	1.38021	1.86332	2.06819	1.86332	1.98677
		WDJ	1.5563	2.03743	2.19033	1.66276	1.64345	1.79239	1.98677	1.77815	1.76343	1.89763	1.79239	1.81291
	nrdJ	DHJ	7	16	15	14	29	9	21	14	23	102	104	98
		DDJ	89	72	110	255	159	211	219	259	263	300	308	374
		WHJ	210	177	230	49	36	45	205	259	270	154	175	137
		WDJ	25	40	56	178	186	155	264	263	292	368	420	544
	log 10	DHJ	0.845098	1.20412	1.17609	1.14613	1.4624	0.954243	1.32222	1.14613	1.36173	2.0086	2.01703	1.99123
		DDJ	1.94939	1.85733	2.04139	2.40654	2.2014	2.32428	2.34044	2.4133	2.41996	2.47712	2.48855	2.57287
		WHJ	2.32222	2.24797	2.36173	1.6902	1.5563	1.65321	2.31175	2.4133	2.43136	2.18752	2.24304	2.13672
		WDJ	1.39794	1.60206	1.74819	2.25042	2.26951	2.19033	2.4216	2.41996	2.46538	2.56585	2.62325	2.7356
	olpA	DHJ	5	11	4	12	12	2	20	13	20	19	8	17
		DDJ	8	8	8	2	8	4	9	0	2	0	0	11
		WHJ	19	17	11	20	17	12	113	53	66	58	53	50
		WDJ	5	9	9	20	29	30	28	22	44	34	16	49
	log 10	DHJ	0.778151	1.07918	0.69897	1.11394	1.11394	0.477121	1.32222	1.14613	1.32222	1.30103	0.954243	1.25527
		DDJ	0.954243	0.954243	0.954243	0.477121	0.954243	0.69897	1	0	0.477121	0	0	1.07918
		WHJ	1.30103	1.25527	1.07918	1.32222	1.25527	1.11394	2.0569	1.73239	1.82607	1.77085	1.73239	1.70757
		WDJ	0.778151	1	1	1.32222	1.47712	1.49136	1.4624	1.36173	1.65321	1.54407	1.23045	1.69897
	pckA	DHJ	547	579	557	639	638	644	573	591	648	579	497	506
		DDJ	469	477	499	289	394	321	397	313	364	223	277	278
		WHJ	689	686	655	737	731	992	564	469	543	482	488	423
		WDJ	4443	4338	3607	436	435	375	327	322	329	581	650	558
	log 10	DHJ	2.73799	2.76268	2.74586	2.8055	2.80482	2.80889	2.75815	2.77159	2.81158	2.76268	2.69636	2.70415
		DDJ	2.67117	2.67852	2.6981	2.4609	2.5955	2.50651	2.59879	2.49554	2.5611	2.3483	2.44248	2.44404
		WHJ	2.83822	2.83632	2.81624	2.86747	2.86392	2.99651	2.75128	2.67117	2.7348	2.68305	2.68842	2.62634
		WDJ	3.64768	3.63729	3.55715	2.63949	2.63849	2.57403	2.51455	2.50786	2.5172	2.76418	2.81291	2.74663
	pckG	DHJ	760	870	1174	1289	1125	1160	1259	1292	1396	1129	1050	1032
		DDJ	1287	1364	1520	1231	1238	1297	1334	1369	1502	1130	1077	1400
		WHJ	2225	2294	2229	5536	5528	4332	1511	1510	1414	1214	1027	972
		WDJ	554	729	762	878	901	793	1088	1105	1130	1541	1738	1514
	log 10	DHJ	2.88081	2.93952	3.06967	3.11025	3.05115	3.06446	3.10003	3.11126	3.14489	3.05269	3.02119	3.01368
		DDJ	3.10958	3.13481	3.18184	3.09026	3.09272	3.11294	3.12516	3.1364	3.17667	3.05308	3.03222	3.14613
		WHJ	3.34733	3.36059	3.34811	3.7432	3.74257	3.63669	3.17926	3.17898	3.15045	3.08422	3.01157	2.98767
		WDJ	2.74351	2.86273	2.88195	2.94349	2.95472	2.89927	3.03663	3.04336	3.05308	3.1878	3.24005	3.18013
	phnY	DHJ	119	169	156	240	204	258	236	257	249	310	277	220
		DDJ	499	466	539	504	345	637	1015	737	580	524	750	610
		WHJ	443	446	579	70	56	68	482	499	347	256	300	233
		WDJ	43	50	105	221	260	250	253	350	391	553	559	519
	log 10	DHJ	2.07555	2.22789	2.19312	2.38021	2.30963	2.41162	2.37291	2.40993	2.3962	2.49136	2.44248	2.34242
		DDJ	2.6981	2.66839	2.73159	2.70243	2.53782	2.80414	3.00647	2.86747	2.76343	2.71933	2.87506	2.78533
		WHJ	2.6464	2.64933	2.76268	1.8451	1.74819	1.83251	2.68305	2.6981	2.54033	2.40824	2.47712	2.36736
		WDJ	1.63347	1.69897	2.02119	2.34439	2.41497	2.39794	2.40312	2.54407	2.59218	2.74273	2.74741	2.71517
	phnZ	DHJ	333	287	100	190	202	169	27	28	42	19	26	13
		DDJ	34	42	30	14	33	21	14	6	8	6	8	17
		WHJ	57	47	60	21	17	26	24	28	28	39	27	34
		WDJ	30	36	48	24	31	28	15	19	18	29	47	42
	log 10	DHJ	2.52244	2.45788	2	2.27875	2.30535	2.22789	1.43136	1.44716	1.62325	1.27875	1.41497	1.11394
		DDJ	1.53148	1.62325	1.47712	1.14613	1.51851	1.32222	1.14613	0.778151	0.90309	0.778151	0.90309	1.23045
		WHJ	1.75587	1.6721	1.77815	1.32222	1.23045	1.41497	1.38021	1.44716	1.44716	1.59106	1.43136	1.53148
		WDJ	1.47712	1.5563	1.68124	1.38021	1.49136	1.44716	1.17609	1.27875	1.25527	1.4624	1.6721	1.62325
	purP	DHJ	62	70	61	76	62	71	50	52	56	17	11	21
		DDJ	0	2	0	0	0	0	0	0	0	0	0	0
		WHJ	48	52	37	0	4	2	48	27	54	65	57	66
		WDJ	19	25	50	18	6	16	16	12	7	48	54	46
	log 10	DHJ	1.79934	1.85126	1.79239	1.88649	1.79934	1.85733	1.70757	1.72428	1.75587	1.25527	1.07918	1.34242
		DDJ	0	0.477121	0	0	0	0	0	0	0	0	0	0
		WHJ	1.6902	1.72428	1.57978	0	0.69897	0.477121	1.6902	1.44716	1.74036	1.81954	1.76343	1.82607
		WDJ	1.30103	1.41497	1.70757	1.27875	0.845098	1.23045	1.23045	1.11394	0.90309	1.6902	1.74036	1.6721
	rtpR	DHJ	221	241	198	120	95	104	91	70	112	39	29	43
		DDJ	34	42	23	33	56	43	25	17	29	8	19	19
		WHJ	151	192	176	208	276	366	65	43	87	196	178	159
		WDJ	1061	1470	1444	106	61	86	91	57	56	91	129	122
	log 10	DHJ	2.34439	2.38202	2.29667	2.07918	1.97772	2.01703	1.95904	1.8451	2.04922	1.59106	1.4624	1.63347
		DDJ	1.53148	1.62325	1.36173	1.51851	1.74819	1.63347	1.39794	1.23045	1.4624	0.90309	1.27875	1.27875
		WHJ	2.17898	2.2833	2.24551	2.31806	2.44091	2.56348	1.81291	1.63347	1.93952	2.29226	2.25042	2.2014
		WDJ	3.02572	3.16732	3.15957	2.02531	1.78533	1.9345	1.95904	1.75587	1.74819	1.95904	2.11059	2.08636

## Sheet: correlation and significance
correlation
		arcC	cynS	narB	nasA	nirA	nirD	nirK	nirS	nrfA	glpT	nrdJ	olpA	pckA	pckG	phnY	phnZ	purP	rtpR	Acidimicrobium	Candidatus_Fonsibacter	Limnohabitans	Synechococcus	Acinetobacter	Pseudomonas	Flavobacterium	Clavibacter	Candidatus_Methylopumilus	Polynucleobacter	Rhizophagus	Paramicrosporidium	Spizellomyces	Batrachochytrium	Basidiobolus	Rozella	Rhizopus	Tilletia	Rhizoclosmatium	Puccinia
arcC	Pearson correlation	1	.541**	-.499**	0.207044	-.309*	0.196888	.566**	-0.159414	.635**	.537**	-.772**	-.389**	.377**	-0.0940544	-.386**	.496**	0.0663241	0.192893	-.501**	.444**	-0.0473554	-.625**	0.131296	.730**	.360*	0.0975545	.449**	0.114147	-.596**	-.791**	-0.249261	-.348*	-.295*	-.294*	-.497**	-.714**	-.345*	-.627**
	Significance (two-tailed)		7.30946e-05	0.000306677	0.157955	0.0326318	0.179824	2.79738e-05	0.279127	1.21835e-06	8.41097e-05	1.37673e-10	0.00629124	0.00822048	0.524865	0.00667356	0.000333157	0.654234	0.188999	0.000290878	0.00159205	0.749257	2.09393e-06	0.373721	3.86967e-09	0.0118601	0.509486	0.00137258	0.439809	7.83598e-06	2.22452e-11	0.0875449	0.0152808	0.0416347	0.0423652	0.000323091	1.18264e-08	0.0164189	1.8613e-06
	N	48	48	48	48	48	48	48	48	48	48	48	48	48	48	48	48	48	48	48	48	48	48	48	48	48	48	48	48	48	48	48	48	48	48	48	48	48	48
cynS	Pearson correlation	.541**	1	0.203039	.304*	-.468**	.409**	.624**	0.191481	.455**	0.165572	-.328*	-.446**	.680**	-.332*	-.310*	0.215456	0.032807	.411**	-.352*	0.21168	-0.236878	-.314*	0.121415	.291*	.655**	0.141237	0.0766199	-0.186981	-.602**	-.620**	-.307*	-.423**	-.439**	-0.108476	-.508**	-.588**	-.449**	-.642**
	Significance (two-tailed)	7.30946e-05		0.166334	0.0355332	0.000799162	0.0038629	2.1461e-06	0.192319	0.00116146	0.260732	0.022729	0.00148477	1.07822e-07	0.0212559	0.031921	0.14137	0.824811	0.00372241	0.0142022	0.148646	0.105009	0.029966	0.411041	0.0446673	4.472e-07	0.338295	0.604732	0.203178	5.99243e-06	2.57253e-06	0.0339943	0.0027542	0.00177698	0.463009	0.000228673	1.09813e-05	0.00135268	8.71507e-07
	N	48	48	48	48	48	48	48	48	48	48	48	48	48	48	48	48	48	48	48	48	48	48	48	48	48	48	48	48	48	48	48	48	48	48	48	48	48	48
narB	Pearson correlation	-.499**	0.203039	1	0.0641048	-0.0741512	0.0207568	-0.141754	.385**	-0.228509	-.655**	.666**	0.013122	0.199588	-0.00579503	0.0569388	-.619**	-.379**	0.0727488	0.14582	-.536**	-.455**	.581**	0.20248	-.524**	0.255845	-0.252345	-.647**	-.594**	0.0488115	0.207208	-0.155271	-0.209745	-0.163693	0.0122959	0.0325587	0.152332	-0.129423	0.0360126
	Significance (two-tailed)	0.000306677	0.166334		0.665109	0.616453	0.888635	0.336513	0.00692115	0.118247	4.40593e-07	2.382e-07	0.929464	0.173809	0.968818	0.700684	2.79473e-06	0.00788908	0.623155	0.322693	8.60475e-05	0.00116997	1.49122e-05	0.167528	0.000132591	0.0792307	0.0835695	6.91239e-07	8.45526e-06	0.741809	0.157618	0.291974	0.15248	0.266257	0.933894	0.826116	0.301316	0.380636	0.808002
	N	48	48	48	48	48	48	48	48	48	48	48	48	48	48	48	48	48	48	48	48	48	48	48	48	48	48	48	48	48	48	48	48	48	48	48	48	48	48
nasA	Pearson correlation	0.207044	.304*	0.0641048	1	-.800**	.798**	.590**	.639**	.330*	0.0826991	-.428**	0.156343	.691**	.361*	-.762**	.378**	0.283001	.835**	-.732**	-.570**	-.664**	-.540**	.690**	.516**	.767**	-.681**	-.593**	-.560**	-.772**	-.509**	-.895**	-.826**	-.917**	-.693**	-.884**	-.500**	-.851**	-.652**
	Significance (two-tailed)	0.157955	0.0355332	0.665109		8.57022e-12	1.0999e-11	1.00303e-05	1.03448e-06	0.0220392	0.57629	0.00240257	0.288615	5.30982e-08	0.011615	3.23392e-10	0.00806774	0.051289	1.58465e-13	3.29395e-09	2.33491e-05	2.60344e-07	7.56508e-05	5.7272e-08	0.00017318	1.99679e-10	1.01e-07	9.13145e-06	3.43212e-05	1.29158e-10	0.000223389	8.77213e-18	5.15316e-13	4.89618e-20	4.74229e-08	8.80892e-17	0.000298403	1.9339e-14	5.04573e-07
	N	48	48	48	48	48	48	48	48	48	48	48	48	48	48	48	48	48	48	48	48	48	48	48	48	48	48	48	48	48	48	48	48	48	48	48	48	48	48
nirA	Pearson correlation	-.309*	-.468**	-0.0741512	-.800**	1	-.824**	-.777**	-.623**	-.304*	-.354*	.543**	-0.192456	-.877**	0.0826432	.844**	-.422**	-.425**	-.909**	.809**	0.272971	.632**	.709**	-.375**	-.486**	-.859**	.335*	.393**	.528**	.737**	.527**	.720**	.688**	.796**	.381**	.821**	.422**	.705**	.601**
	Significance (two-tailed)	0.0326318	0.000799162	0.616453	8.57022e-12		6.45933e-13	8.29087e-11	2.25847e-06	0.0357371	0.0134604	6.7718e-05	0.19002	2.89693e-16	0.576549	5.01773e-14	0.00278092	0.0025821	3.9022e-19	3.31503e-12	0.0604946	1.47367e-06	1.70523e-08	0.00863116	0.000461923	5.749e-15	0.0199448	0.00567942	0.000116756	2.40281e-09	0.000119212	7.86483e-09	6.74831e-08	1.40622e-11	0.00746371	8.46945e-13	0.00280169	2.16896e-08	6.4173e-06
	N	48	48	48	48	48	48	48	48	48	48	48	48	48	48	48	48	48	48	48	48	48	48	48	48	48	48	48	48	48	48	48	48	48	48	48	48	48	48
nirD	Pearson correlation	0.196888	.409**	0.0207568	.798**	-.824**	1	.762**	.610**	.391**	0.28065	-.402**	0.281109	.799**	-0.0415772	-.655**	.522**	.668**	.880**	-.602**	-.318*	-.524**	-.633**	0.236866	.488**	.648**	-.329*	-.386**	-.386**	-.585**	-.307*	-.616**	-.567**	-.680**	-.285*	-.716**	-0.263861	-.581**	-.434**
	Significance (two-tailed)	0.179824	0.0038629	0.888635	1.0999e-11	6.45933e-13		3.07757e-10	4.25834e-06	0.00598333	0.0533377	0.00458001	0.0529327	1.03594e-11	0.77903	4.45848e-07	0.000141491	2.17421e-07	1.92093e-16	5.97929e-06	0.0274591	0.000131932	1.41362e-06	0.105026	0.000430486	6.32754e-07	0.0222332	0.00676561	0.00676474	1.25015e-05	0.0335818	3.19726e-06	2.64686e-05	1.06497e-07	0.0496121	1.07852e-08	0.0699621	1.49717e-05	0.00205185
	N	48	48	48	48	48	48	48	48	48	48	48	48	48	48	48	48	48	48	48	48	48	48	48	48	48	48	48	48	48	48	48	48	48	48	48	48	48	48
nirK	Pearson correlation	.566**	.624**	-0.141754	.590**	-.777**	.762**	1	.437**	.475**	.522**	-.658**	0.0830609	.889**	-0.126342	-.691**	.507**	.550**	.792**	-.694**	0.0992501	-.390**	-.759**	0.1048	.516**	.776**	-0.0381042	0.00943549	-0.21545	-.719**	-.627**	-.509**	-.522**	-.606**	-0.236254	-.757**	-.534**	-.533**	-.611**
	Significance (two-tailed)	2.79738e-05	2.1461e-06	0.336513	1.00303e-05	8.29087e-11	3.07757e-10		0.00191728	0.000643946	0.000143543	3.77295e-07	0.574617	3.48349e-17	0.392172	5.33157e-08	0.000239354	5.15656e-05	2.10067e-11	4.54043e-08	0.502119	0.0061545	4.13992e-10	0.478389	0.000173873	9.39196e-11	0.79708	0.94925	0.141381	8.76693e-09	1.83103e-06	0.000219023	0.00014042	4.95777e-06	0.105954	4.75861e-10	9.43834e-05	9.54658e-05	4.0104e-06
	N	48	48	48	48	48	48	48	48	48	48	48	48	48	48	48	48	48	48	48	48	48	48	48	48	48	48	48	48	48	48	48	48	48	48	48	48	48	48
nirS	Pearson correlation	-0.159414	0.191481	.385**	.639**	-.623**	.610**	.437**	1	0.0463849	-0.0503269	-0.000857272	0.283328	.625**	0.241771	-.511**	0.00655078	0.279448	.637**	-.423**	-.544**	-.468**	-0.135863	.323*	0.0946874	.622**	-.495**	-.613**	-.518**	-.397**	-0.15681	-.573**	-.487**	-.629**	-.342*	-.553**	-0.0771563	-.504**	-0.220999
	Significance (two-tailed)	0.279127	0.192319	0.00692115	1.03448e-06	2.25847e-06	4.25834e-06	0.00191728		0.754234	0.734083	0.995386	0.0510094	2.08977e-06	0.0978134	0.000208535	0.964754	0.0544106	1.12268e-06	0.00273206	6.4056e-05	0.000793905	0.357181	0.0251133	0.522067	2.33495e-06	0.000345869	3.61076e-06	0.000162891	0.00524644	0.287158	2.10144e-05	0.000443045	1.68761e-06	0.0174722	4.59023e-05	0.602198	0.00026214	0.131171
	N	48	48	48	48	48	48	48	48	48	48	48	48	48	48	48	48	48	48	48	48	48	48	48	48	48	48	48	48	48	48	48	48	48	48	48	48	48	48
nrfA	Pearson correlation	.635**	.455**	-0.228509	.330*	-.304*	.391**	.475**	0.0463849	1	0.237315	-.460**	-0.180069	.361*	-0.033619	-.359*	.312*	0.124025	0.235775	-.431**	0.0035347	-.305*	-.431**	0.283361	.539**	.332*	-0.229953	0.0114246	-0.164916	-.495**	-.515**	-.381**	-.464**	-.381**	-.338*	-.469**	-.522**	-.393**	-.479**
	Significance (two-tailed)	1.21835e-06	0.00116146	0.118247	0.0220392	0.0357371	0.00598333	0.000643946	0.754234		0.104349	0.000999943	0.220686	0.0117815	0.820545	0.0122224	0.0306767	0.400981	0.106684	0.00224157	0.980977	0.0352479	0.00223146	0.050981	7.64267e-05	0.0210325	0.115877	0.93857	0.262652	0.000347848	0.000183217	0.00755811	0.000894413	0.00751863	0.0187646	0.000778508	0.000141075	0.00567026	0.000571872
	N	48	48	48	48	48	48	48	48	48	48	48	48	48	48	48	48	48	48	48	48	48	48	48	48	48	48	48	48	48	48	48	48	48	48	48	48	48	48
glpT	Pearson correlation	.537**	0.165572	-.655**	0.0826991	-.354*	0.28065	.522**	-0.0503269	0.237315	1	-.640**	0.15664	0.259129	-.321*	-0.250146	.747**	.613**	.366*	-.313*	.587**	.311*	-.708**	-0.232492	.526**	0.15378	.426**	.571**	.492**	-0.191052	-0.24184	0.0507338	0.108942	-0.0177296	0.165926	-0.231216	-0.0848918	0.0165028	-0.115148
	Significance (two-tailed)	8.41097e-05	0.260732	4.40593e-07	0.57629	0.0134604	0.0533377	0.000143543	0.734083	0.104349		9.92561e-07	0.287689	0.0753228	0.0261801	0.0863894	1.10138e-09	3.69303e-06	0.0105921	0.0301473	1.143e-05	0.0311725	1.84937e-08	0.111797	0.000122965	0.296691	0.00255006	2.24768e-05	0.000383641	0.193336	0.0977142	0.732013	0.461077	0.904795	0.259701	0.113833	0.566183	0.911356	0.435781
	N	48	48	48	48	48	48	48	48	48	48	48	48	48	48	48	48	48	48	48	48	48	48	48	48	48	48	48	48	48	48	48	48	48	48	48	48	48	48
nrdJ	Pearson correlation	-.772**	-.328*	.666**	-.428**	.543**	-.402**	-.658**	-0.000857272	-.460**	-.640**	1	0.17886	-.449**	0.0891327	.654**	-.638**	-.348*	-.461**	.733**	-.338*	0.146373	.924**	-0.186349	-.756**	-.467**	0.00723512	-.325*	-0.043008	.664**	.750**	.387**	.400**	.440**	.343*	.606**	.650**	.446**	.638**
	Significance (two-tailed)	1.37673e-10	0.022729	2.382e-07	0.00240257	6.7718e-05	0.00458001	3.77295e-07	0.995386	0.000999943	9.92561e-07		0.223852	0.00135613	0.546873	4.70538e-07	1.08145e-06	0.0152897	0.000974284	3.16484e-09	0.0188135	0.32084	7.88604e-21	0.204735	5.00681e-10	0.000824089	0.961074	0.0242111	0.771626	2.64297e-07	8.70594e-10	0.00665397	0.00490695	0.00174833	0.0171274	5.00003e-06	5.62287e-07	0.00149483	1.08291e-06
	N	48	48	48	48	48	48	48	48	48	48	48	48	48	48	48	48	48	48	48	48	48	48	48	48	48	48	48	48	48	48	48	48	48	48	48	48	48	48
olpA	Pearson correlation	-.389**	-.446**	0.013122	0.156343	-0.192456	0.281109	0.0830609	0.283328	-0.180069	0.15664	0.17886	1	0.0818947	0.118543	-0.101444	0.144082	.516**	.286*	-0.0188666	-.324*	-0.116164	-0.0450259	-0.093462	-0.169229	-0.0496452	-0.18603	-.299*	-0.0665136	0.222582	.476**	0.0104836	0.13698	0.0532935	0.179447	0.0270249	.529**	0.200591	.419**
	Significance (two-tailed)	0.00629124	0.00148477	0.929464	0.288615	0.19002	0.0529327	0.574617	0.0510094	0.220686	0.287689	0.223852		0.580018	0.422277	0.492667	0.328556	0.000176228	0.0484434	0.898721	0.0246339	0.431715	0.761219	0.527491	0.250199	0.737555	0.205525	0.0386777	0.653309	0.128362	0.000628574	0.943621	0.353201	0.719033	0.222309	0.855322	0.000110116	0.171613	0.0030682
	N	48	48	48	48	48	48	48	48	48	48	48	48	48	48	48	48	48	48	48	48	48	48	48	48	48	48	48	48	48	48	48	48	48	48	48	48	48	48
pckA	Pearson correlation	.377**	.680**	0.199588	.691**	-.877**	.799**	.889**	.625**	.361*	0.259129	-.449**	0.0818947	1	-0.0932336	-.704**	.328*	.376**	.841**	-.689**	-0.1587	-.560**	-.575**	0.248509	.393**	.897**	-0.198851	-.288*	-.470**	-.752**	-.575**	-.624**	-.642**	-.735**	-.291*	-.800**	-.480**	-.639**	-.624**
	Significance (two-tailed)	0.00822048	1.07822e-07	0.173809	5.30982e-08	2.89693e-16	1.03594e-11	3.48349e-17	2.08977e-06	0.0117815	0.0753228	0.00135613	0.580018		0.528505	2.30798e-08	0.0228353	0.00844529	6.91616e-14	6.15523e-08	0.281316	3.43639e-05	1.92125e-05	0.0885365	0.00569044	6.56342e-18	0.175436	0.0470741	0.000751271	7.01887e-10	1.94683e-05	2.14584e-06	8.82103e-07	2.80487e-09	0.044491	8.65096e-12	0.000550939	1.00605e-06	2.13522e-06
	N	48	48	48	48	48	48	48	48	48	48	48	48	48	48	48	48	48	48	48	48	48	48	48	48	48	48	48	48	48	48	48	48	48	48	48	48	48	48
pckG	Pearson correlation	-0.0940544	-.332*	-0.00579503	.361*	0.0826432	-0.0415772	-0.126342	0.241771	-0.033619	-.321*	0.0891327	0.118543	-0.0932336	1	-0.0267176	-0.14638	-0.246188	-0.00484201	0.00780321	-.551**	-0.104427	0.190509	.413**	-0.0234003	0.052029	-.634**	-.386**	-0.166384	-0.210239	-0.080721	-.422**	-.339*	-.352*	-.650**	-0.28433	-0.203952	-.338*	-0.138871
	Significance (two-tailed)	0.524865	0.0212559	0.968818	0.011615	0.576549	0.77903	0.392172	0.0978134	0.820545	0.0261801	0.546873	0.422277	0.528505		0.85695	0.320818	0.0916513	0.973944	0.95802	4.98228e-05	0.479965	0.194629	0.00352273	0.874559	0.725435	1.31968e-06	0.00670796	0.258368	0.151495	0.585478	0.0028025	0.0183832	0.0142395	5.78658e-07	0.050159	0.164395	0.0187254	0.346533
	N	48	48	48	48	48	48	48	48	48	48	48	48	48	48	48	48	48	48	48	48	48	48	48	48	48	48	48	48	48	48	48	48	48	48	48	48	48	48
phnY	Pearson correlation	-.386**	-.310*	0.0569388	-.762**	.844**	-.655**	-.691**	-.511**	-.359*	-0.250146	.654**	-0.101444	-.704**	-0.0267176	1	-.311*	-0.273107	-.778**	.960**	.308*	.732**	.723**	-.561**	-.608**	-.805**	.501**	.389**	.605**	.805**	.665**	.798**	.793**	.814**	.574**	.829**	.595**	.761**	.706**
	Significance (two-tailed)	0.00667356	0.031921	0.700684	3.23392e-10	5.01773e-14	4.45848e-07	5.33157e-08	0.000208535	0.0122224	0.0863894	4.70538e-07	0.492667	2.30798e-08	0.85695		0.031337	0.0603614	7.40428e-11	4.38579e-27	0.0330073	3.37493e-09	6.5079e-09	3.40687e-05	4.66453e-06	5.34527e-12	0.000284494	0.00626555	5.16414e-06	5.52363e-12	2.46706e-07	1.16265e-11	1.78761e-11	2.01464e-12	1.99157e-05	3.63207e-13	8.25541e-06	3.49324e-10	2.02405e-08
	N	48	48	48	48	48	48	48	48	48	48	48	48	48	48	48	48	48	48	48	48	48	48	48	48	48	48	48	48	48	48	48	48	48	48	48	48	48	48
phnZ	Pearson correlation	.496**	0.215456	-.619**	.378**	-.422**	.522**	.507**	0.00655078	.312*	.747**	-.638**	0.144082	.328*	-0.14638	-.311*	1	.631**	.501**	-.367*	.355*	0.149433	-.733**	0.00309506	.708**	0.213079	0.190507	.360*	.348*	-.366*	-.297*	-0.198964	-0.115768	-0.241468	-0.0849819	-.445**	-0.219239	-0.23277	-.288*
	Significance (two-tailed)	0.000333157	0.14137	2.79473e-06	0.00806774	0.00278092	0.000141491	0.000239354	0.964754	0.0306767	1.10138e-09	1.08145e-06	0.328556	0.0228353	0.320818	0.031337		1.4932e-06	0.00028352	0.0102192	0.0133085	0.310718	3.20208e-09	0.983343	1.83503e-08	0.145919	0.194632	0.0120157	0.0154023	0.0104658	0.0406113	0.175187	0.433299	0.098248	0.56577	0.00151216	0.134348	0.111356	0.0475394
	N	48	48	48	48	48	48	48	48	48	48	48	48	48	48	48	48	48	48	48	48	48	48	48	48	48	48	48	48	48	48	48	48	48	48	48	48	48	48
purP	Pearson correlation	0.0663241	0.032807	-.379**	0.283001	-.425**	.668**	.550**	0.279448	0.124025	.613**	-.348*	.516**	.376**	-0.246188	-0.273107	.631**	1	.562**	-0.238061	0.158097	0.0608896	-.587**	-.330*	.300*	0.133827	0.194882	0.144703	0.241852	-0.0626503	0.124882	0.00078973	0.101707	-0.0635807	0.262094	-0.191121	0.207674	0.0492438	0.0990527
	Significance (two-tailed)	0.654234	0.824811	0.00788908	0.051289	0.0025821	2.17421e-07	5.15656e-05	0.0544106	0.400981	3.69303e-06	0.0152897	0.000176228	0.00844529	0.0916513	0.0603614	1.4932e-06		3.17652e-05	0.103233	0.283172	0.680986	1.14601e-05	0.0220011	0.0384164	0.364498	0.184389	0.326454	0.0976978	0.672274	0.397711	0.99575	0.49154	0.667688	0.0719266	0.193171	0.156666	0.739603	0.502974
	N	48	48	48	48	48	48	48	48	48	48	48	48	48	48	48	48	48	48	48	48	48	48	48	48	48	48	48	48	48	48	48	48	48	48	48	48	48	48
rtpR	Pearson correlation	0.192893	.411**	0.0727488	.835**	-.909**	.880**	.792**	.637**	0.235775	.366*	-.461**	.286*	.841**	-0.00484201	-.778**	.501**	.562**	1	-.723**	-.286*	-.572**	-.672**	.355*	.439**	.811**	-.309*	-.386**	-.423**	-.692**	-.412**	-.710**	-.644**	-.779**	-.363*	-.800**	-.357*	-.685**	-.555**
	Significance (two-tailed)	0.188999	0.00372241	0.623155	1.58465e-13	3.9022e-19	1.92093e-16	2.10067e-11	1.12268e-06	0.106684	0.0105921	0.000974284	0.0484434	6.91616e-14	0.973944	7.40428e-11	0.00028352	3.17652e-05		6.59429e-09	0.0486412	2.12496e-05	1.72446e-07	0.0131943	0.00178948	2.83583e-12	0.0326167	0.00668485	0.00273248	5.07941e-08	0.00359702	1.58053e-08	7.79913e-07	7.29567e-11	0.0112564	8.99276e-12	0.0126356	7.9042e-08	4.25532e-05
	N	48	48	48	48	48	48	48	48	48	48	48	48	48	48	48	48	48	48	48	48	48	48	48	48	48	48	48	48	48	48	48	48	48	48	48	48	48	48
Acidimicrobium	Pearson correlation	-.501**	-.352*	0.14582	-.732**	.809**	-.602**	-.694**	-.423**	-.431**	-.313*	.733**	-0.0188666	-.689**	0.00780321	.960**	-.367*	-0.238061	-.723**	1	0.200983	.677**	.771**	-.554**	-.698**	-.797**	.454**	0.278082	.516**	.821**	.761**	.761**	.776**	.781**	.563**	.824**	.644**	.735**	.734**
	Significance (two-tailed)	0.000290878	0.0142022	0.322693	3.29395e-09	3.31503e-12	5.97929e-06	4.54043e-08	0.00273206	0.00224157	0.0301473	3.16484e-09	0.898721	6.15523e-08	0.95802	4.38579e-27	0.0102192	0.103233	6.59429e-09		0.170759	1.28753e-07	1.39563e-10	4.45705e-05	3.58611e-08	1.18432e-11	0.0011757	0.0556508	0.000171637	8.90754e-13	3.57745e-10	3.5391e-10	9.59077e-11	5.82675e-11	3.09374e-05	6.15878e-13	8.06786e-07	2.80555e-09	2.97294e-09
	N	48	48	48	48	48	48	48	48	48	48	48	48	48	48	48	48	48	48	48	48	48	48	48	48	48	48	48	48	48	48	48	48	48	48	48	48	48	48
Candidatus_Fonsibacter	Pearson correlation	.444**	0.21168	-.536**	-.570**	0.272971	-.318*	0.0992501	-.544**	0.0035347	.587**	-.338*	-.324*	-0.1587	-.551**	.308*	.355*	0.158097	-.286*	0.200983	1	.674**	-0.240495	-.607**	0.136228	-0.264083	.893**	.966**	.758**	0.188988	-0.106994	.603**	.546**	.525**	.526**	.318*	-0.0177151	.459**	0.0902186
	Significance (two-tailed)	0.00159205	0.148646	8.60475e-05	2.33491e-05	0.0604946	0.0274591	0.502119	6.4056e-05	0.980977	1.143e-05	0.0188135	0.0246339	0.281316	4.98228e-05	0.0330073	0.0133085	0.283172	0.0486412	0.170759		1.48528e-07	0.0996524	4.68078e-06	0.355878	0.0697176	1.4674e-17	1.0544e-28	4.58733e-10	0.198281	0.469178	5.69907e-06	6.0339e-05	0.000126904	0.00012252	0.0275962	0.904873	0.0010392	0.54198
	N	48	48	48	48	48	48	48	48	48	48	48	48	48	48	48	48	48	48	48	48	48	48	48	48	48	48	48	48	48	48	48	48	48	48	48	48	48	48
Limnohabitans	Pearson correlation	-0.0473554	-0.236878	-.455**	-.664**	.632**	-.524**	-.390**	-.468**	-.305*	.311*	0.146373	-0.116164	-.560**	-0.104427	.732**	0.149433	0.0608896	-.572**	.677**	.674**	1	0.239239	-.628**	-0.214642	-.666**	.704**	.768**	.928**	.588**	.402**	.766**	.826**	.723**	.543**	.612**	.432**	.691**	.542**
	Significance (two-tailed)	0.749257	0.105009	0.00116997	2.60344e-07	1.47367e-06	0.000131932	0.0061545	0.000793905	0.0352479	0.0311725	0.32084	0.431715	3.43639e-05	0.479965	3.37493e-09	0.310718	0.680986	2.12496e-05	1.28753e-07	1.48528e-07		0.101488	1.79413e-06	0.142916	2.37104e-07	2.37405e-08	1.90557e-10	2.6275e-21	1.11788e-05	0.00458211	2.25707e-10	5.08387e-13	6.60974e-09	6.63174e-05	3.736e-06	0.00217604	5.44138e-08	6.85874e-05
	N	48	48	48	48	48	48	48	48	48	48	48	48	48	48	48	48	48	48	48	48	48	48	48	48	48	48	48	48	48	48	48	48	48	48	48	48	48	48
Synechococcus	Pearson correlation	-.625**	-.314*	.581**	-.540**	.709**	-.633**	-.759**	-0.135863	-.431**	-.708**	.924**	-0.0450259	-.575**	0.190509	.723**	-.733**	-.587**	-.672**	.771**	-0.240495	0.239239	1	-0.125951	-.739**	-.530**	0.00560522	-0.196496	0.0148426	.636**	.615**	.430**	.408**	.487**	0.256354	.643**	.504**	.457**	.563**
	Significance (two-tailed)	2.09393e-06	0.029966	1.49122e-05	7.56508e-05	1.70523e-08	1.41362e-06	4.13992e-10	0.357181	0.00223146	1.84937e-08	7.88604e-21	0.761219	1.92125e-05	0.194629	6.5079e-09	3.20208e-09	1.14601e-05	1.72446e-07	1.39563e-10	0.0996524	0.101488		0.393649	2.02468e-09	0.000105673	0.969839	0.18071	0.920243	1.19422e-06	3.23501e-06	0.00228383	0.00402662	0.000454008	0.0786158	8.38273e-07	0.000259163	0.00108508	3.10824e-05
	N	48	48	48	48	48	48	48	48	48	48	48	48	48	48	48	48	48	48	48	48	48	48	48	48	48	48	48	48	48	48	48	48	48	48	48	48	48	48
Acinetobacter	Pearson correlation	0.131296	0.121415	0.20248	.690**	-.375**	0.236866	0.1048	.323*	0.283361	-0.232492	-0.186349	-0.093462	0.248509	.413**	-.561**	0.00309506	-.330*	.355*	-.554**	-.607**	-.628**	-0.125951	1	.357*	.513**	-.773**	-.601**	-.618**	-.567**	-.466**	-.767**	-.756**	-.712**	-.766**	-.610**	-.490**	-.724**	-.557**
	Significance (two-tailed)	0.373721	0.411041	0.167528	5.7272e-08	0.00863116	0.105026	0.478389	0.0251133	0.050981	0.111797	0.204735	0.527491	0.0885365	0.00352273	3.40687e-05	0.983343	0.0220011	0.0131943	4.45705e-05	4.68078e-06	1.79413e-06	0.393649		0.0126619	0.000190184	1.20974e-10	6.39694e-06	2.86941e-06	2.69653e-05	0.000851287	2.0775e-10	5.0797e-10	1.37515e-08	2.24765e-10	4.13806e-06	0.000412718	6.02544e-09	3.9561e-05
	N	48	48	48	48	48	48	48	48	48	48	48	48	48	48	48	48	48	48	48	48	48	48	48	48	48	48	48	48	48	48	48	48	48	48	48	48	48	48
Pseudomonas	Pearson correlation	.730**	.291*	-.524**	.516**	-.486**	.488**	.516**	0.0946874	.539**	.526**	-.756**	-0.169229	.393**	-0.0234003	-.608**	.708**	.300*	.439**	-.698**	0.136228	-0.214642	-.739**	.357*	1	.396**	-0.181809	0.145037	-0.0279389	-.651**	-.677**	-.513**	-.512**	-.510**	-.481**	-.660**	-.594**	-.542**	-.603**
	Significance (two-tailed)	3.86967e-09	0.0446673	0.000132591	0.00017318	0.000461923	0.000430486	0.000173873	0.522067	7.64267e-05	0.000122965	5.00681e-10	0.250199	0.00569044	0.874559	4.66453e-06	1.83503e-08	0.0384164	0.00178948	3.58611e-08	0.355878	0.142916	2.02468e-09	0.0126619		0.00527385	0.216182	0.325326	0.850484	5.50863e-07	1.24886e-07	0.000193194	0.000198614	0.000213405	0.000543056	3.43472e-07	8.4346e-06	7.02897e-05	5.70462e-06
	N	48	48	48	48	48	48	48	48	48	48	48	48	48	48	48	48	48	48	48	48	48	48	48	48	48	48	48	48	48	48	48	48	48	48	48	48	48	48
Flavobacterium	Pearson correlation	.360*	.655**	0.255845	.767**	-.859**	.648**	.776**	.622**	.332*	0.15378	-.467**	-0.0496452	.897**	0.052029	-.805**	0.213079	0.133827	.811**	-.797**	-0.264083	-.666**	-.530**	.513**	.396**	1	-.365*	-.390**	-.574**	-.862**	-.711**	-.788**	-.805**	-.869**	-.522**	-.877**	-.638**	-.807**	-.775**
	Significance (two-tailed)	0.0118601	4.472e-07	0.0792307	1.99679e-10	5.749e-15	6.32754e-07	9.39196e-11	2.33495e-06	0.0210325	0.296691	0.000824089	0.737555	6.56342e-18	0.725435	5.34527e-12	0.145919	0.364498	2.83583e-12	1.18432e-11	0.0697176	2.37104e-07	0.000105673	0.000190184	0.00527385		0.0107696	0.00615982	1.98858e-05	3.84166e-15	1.47498e-08	3.10086e-11	5.42805e-12	1.25089e-15	0.000141137	2.77896e-16	1.05324e-06	4.33695e-12	9.77628e-11
	N	48	48	48	48	48	48	48	48	48	48	48	48	48	48	48	48	48	48	48	48	48	48	48	48	48	48	48	48	48	48	48	48	48	48	48	48	48	48
Clavibacter	Pearson correlation	0.0975545	0.141237	-0.252345	-.681**	.335*	-.329*	-0.0381042	-.495**	-0.229953	.426**	0.00723512	-0.18603	-0.198851	-.634**	.501**	0.190507	0.194882	-.309*	.454**	.893**	.704**	0.00560522	-.773**	-0.181809	-.365*	1	.833**	.733**	.431**	0.233403	.757**	.715**	.671**	.761**	.521**	.289*	.628**	.347*
	Significance (two-tailed)	0.509486	0.338295	0.0835695	1.01e-07	0.0199448	0.0222332	0.79708	0.000345869	0.115877	0.00255006	0.961074	0.205525	0.175436	1.31968e-06	0.000284494	0.194632	0.184389	0.0326167	0.0011757	1.4674e-17	2.37405e-08	0.969839	1.20974e-10	0.216182	0.0107696		2.09777e-13	3.22016e-09	0.00220199	0.11036	4.66839e-10	1.12507e-08	1.77463e-07	3.3988e-10	0.000147757	0.046285	1.81207e-06	0.0156223
	N	48	48	48	48	48	48	48	48	48	48	48	48	48	48	48	48	48	48	48	48	48	48	48	48	48	48	48	48	48	48	48	48	48	48	48	48	48	48
Candidatus_Methylopumilus	Pearson correlation	.449**	0.0766199	-.647**	-.593**	.393**	-.386**	0.00943549	-.613**	0.0114246	.571**	-.325*	-.299*	-.288*	-.386**	.389**	.360*	0.144703	-.386**	0.278082	.966**	.768**	-0.196496	-.601**	0.145037	-.390**	.833**	1	.857**	0.246621	-0.0555915	.632**	.599**	.579**	.464**	.364*	0.00855768	.505**	0.151001
	Significance (two-tailed)	0.00137258	0.604732	6.91239e-07	9.13145e-06	0.00567942	0.00676561	0.94925	3.61076e-06	0.93857	2.24768e-05	0.0242111	0.0386777	0.0470741	0.00670796	0.00626555	0.0120157	0.326454	0.00668485	0.0556508	1.0544e-28	1.90557e-10	0.18071	6.39694e-06	0.325326	0.00615982	2.09777e-13		8.30563e-15	0.0910636	0.707447	1.45783e-06	6.79934e-06	1.60736e-05	0.00088308	0.0108817	0.953966	0.000248997	0.305609
	N	48	48	48	48	48	48	48	48	48	48	48	48	48	48	48	48	48	48	48	48	48	48	48	48	48	48	48	48	48	48	48	48	48	48	48	48	48	48
Polynucleobacter	Pearson correlation	0.114147	-0.186981	-.594**	-.560**	.528**	-.386**	-0.21545	-.518**	-0.164916	.492**	-0.043008	-0.0665136	-.470**	-0.166384	.605**	.348*	0.241852	-.423**	.516**	.758**	.928**	0.0148426	-.618**	-0.0279389	-.574**	.733**	.857**	1	.471**	.295*	.692**	.754**	.661**	.500**	.504**	.330*	.622**	.428**
	Significance (two-tailed)	0.439809	0.203178	8.45526e-06	3.43212e-05	0.000116756	0.00676474	0.141381	0.000162891	0.262652	0.000383641	0.771626	0.653309	0.000751271	0.258368	5.16414e-06	0.0154023	0.0976978	0.00273248	0.000171637	4.58733e-10	2.6275e-21	0.920243	2.86941e-06	0.850484	1.98858e-05	3.22016e-09	8.30563e-15		0.00072963	0.0416045	5.0187e-08	6.16121e-10	3.17243e-07	0.000293356	0.00026047	0.0218195	2.38905e-06	0.0024352
	N	48	48	48	48	48	48	48	48	48	48	48	48	48	48	48	48	48	48	48	48	48	48	48	48	48	48	48	48	48	48	48	48	48	48	48	48	48	48
Rhizophagus	Pearson correlation	-.596**	-.602**	0.0488115	-.772**	.737**	-.585**	-.719**	-.397**	-.495**	-0.191052	.664**	0.222582	-.752**	-0.210239	.805**	-.366*	-0.0626503	-.692**	.821**	0.188988	.588**	.636**	-.567**	-.651**	-.862**	.431**	0.246621	.471**	1	.862**	.862**	.882**	.904**	.733**	.946**	.879**	.909**	.957**
	Significance (two-tailed)	7.83598e-06	5.99243e-06	0.741809	1.29158e-10	2.40281e-09	1.25015e-05	8.76693e-09	0.00524644	0.000347848	0.193336	2.64297e-07	0.128362	7.01887e-10	0.151495	5.52363e-12	0.0104658	0.672274	5.07941e-08	8.90754e-13	0.198281	1.11788e-05	1.19422e-06	2.69653e-05	5.50863e-07	3.84166e-15	0.00220199	0.0910636	0.00072963		3.60403e-15	3.77262e-15	1.13553e-16	1.42984e-18	3.16518e-09	3.48681e-24	2.06769e-16	4.53308e-19	2.27595e-26
	N	48	48	48	48	48	48	48	48	48	48	48	48	48	48	48	48	48	48	48	48	48	48	48	48	48	48	48	48	48	48	48	48	48	48	48	48	48	48
Paramicrosporidium	Pearson correlation	-.791**	-.620**	0.207208	-.509**	.527**	-.307*	-.627**	-0.15681	-.515**	-0.24184	.750**	.476**	-.575**	-0.080721	.665**	-.297*	0.124882	-.412**	.761**	-0.106994	.402**	.615**	-.466**	-.677**	-.711**	0.233403	-0.0555915	.295*	.862**	1	.625**	.716**	.673**	.613**	.767**	.926**	.712**	.890**
	Significance (two-tailed)	2.22452e-11	2.57253e-06	0.157618	0.000223389	0.000119212	0.0335818	1.83103e-06	0.287158	0.000183217	0.0977142	8.70594e-10	0.000628574	1.94683e-05	0.585478	2.46706e-07	0.0406113	0.397711	0.00359702	3.57745e-10	0.469178	0.00458211	3.23501e-06	0.000851287	1.24886e-07	1.47498e-08	0.11036	0.707447	0.0416045	3.60403e-15		2.07572e-06	1.05281e-08	1.62388e-07	3.59645e-06	2.08867e-10	4.26533e-21	1.36894e-08	2.8872e-17
	N	48	48	48	48	48	48	48	48	48	48	48	48	48	48	48	48	48	48	48	48	48	48	48	48	48	48	48	48	48	48	48	48	48	48	48	48	48	48
Spizellomyces	Pearson correlation	-0.249261	-.307*	-0.155271	-.895**	.720**	-.616**	-.509**	-.573**	-.381**	0.0507338	.387**	0.0104836	-.624**	-.422**	.798**	-0.198964	0.00078973	-.710**	.761**	.603**	.766**	.430**	-.767**	-.513**	-.788**	.757**	.632**	.692**	.862**	.625**	1	.957**	.973**	.877**	.913**	.677**	.967**	.787**
	Significance (two-tailed)	0.0875449	0.0339943	0.291974	8.77213e-18	7.86483e-09	3.19726e-06	0.000219023	2.10144e-05	0.00755811	0.732013	0.00665397	0.943621	2.14584e-06	0.0028025	1.16265e-11	0.175187	0.99575	1.58053e-08	3.5391e-10	5.69907e-06	2.25707e-10	0.00228383	2.0775e-10	0.000193194	3.10086e-11	4.66839e-10	1.45783e-06	5.0187e-08	3.77262e-15	2.07572e-06		2.33533e-26	8.61049e-31	3.04186e-16	1.57599e-19	1.30339e-07	4.23898e-29	3.27022e-11
	N	48	48	48	48	48	48	48	48	48	48	48	48	48	48	48	48	48	48	48	48	48	48	48	48	48	48	48	48	48	48	48	48	48	48	48	48	48	48
Batrachochytrium	Pearson correlation	-.348*	-.423**	-0.209745	-.826**	.688**	-.567**	-.522**	-.487**	-.464**	0.108942	.400**	0.13698	-.642**	-.339*	.793**	-0.115768	0.101707	-.644**	.776**	.546**	.826**	.408**	-.756**	-.512**	-.805**	.715**	.599**	.754**	.882**	.716**	.957**	1	.946**	.824**	.886**	.756**	.943**	.835**
	Significance (two-tailed)	0.0152808	0.0027542	0.15248	5.15316e-13	6.74831e-08	2.64686e-05	0.00014042	0.000443045	0.000894413	0.461077	0.00490695	0.353201	8.82103e-07	0.0183832	1.78761e-11	0.433299	0.49154	7.79913e-07	9.59077e-11	6.0339e-05	5.08387e-13	0.00402662	5.0797e-10	0.000198614	5.42805e-12	1.12507e-08	6.79934e-06	6.16121e-10	1.13553e-16	1.05281e-08	2.33533e-26		3.31736e-24	6.23517e-13	5.65572e-17	5.42427e-10	1.12194e-23	1.68903e-13
	N	48	48	48	48	48	48	48	48	48	48	48	48	48	48	48	48	48	48	48	48	48	48	48	48	48	48	48	48	48	48	48	48	48	48	48	48	48	48
Basidiobolus	Pearson correlation	-.295*	-.439**	-0.163693	-.917**	.796**	-.680**	-.606**	-.629**	-.381**	-0.0177296	.440**	0.0532935	-.735**	-.352*	.814**	-0.241468	-0.0635807	-.779**	.781**	.525**	.723**	.487**	-.712**	-.510**	-.869**	.671**	.579**	.661**	.904**	.673**	.973**	.946**	1	.799**	.946**	.692**	.970**	.820**
	Significance (two-tailed)	0.0416347	0.00177698	0.266257	4.89618e-20	1.40622e-11	1.06497e-07	4.95777e-06	1.68761e-06	0.00751863	0.904795	0.00174833	0.719033	2.80487e-09	0.0142395	2.01464e-12	0.098248	0.667688	7.29567e-11	5.82675e-11	0.000126904	6.60974e-09	0.000454008	1.37515e-08	0.000213405	1.25089e-15	1.77463e-07	1.60736e-05	3.17243e-07	1.42984e-18	1.62388e-07	8.61049e-31	3.31736e-24		1.01467e-11	4.29445e-24	5.009e-08	6.27219e-30	9.65643e-13
	N	48	48	48	48	48	48	48	48	48	48	48	48	48	48	48	48	48	48	48	48	48	48	48	48	48	48	48	48	48	48	48	48	48	48	48	48	48	48
Rozella	Pearson correlation	-.294*	-0.108476	0.0122959	-.693**	.381**	-.285*	-0.236254	-.342*	-.338*	0.165926	.343*	0.179447	-.291*	-.650**	.574**	-0.0849819	0.262094	-.363*	.563**	.526**	.543**	0.256354	-.766**	-.481**	-.522**	.761**	.464**	.500**	.733**	.613**	.877**	.824**	.799**	1	.746**	.721**	.862**	.719**
	Significance (two-tailed)	0.0423652	0.463009	0.933894	4.74229e-08	0.00746371	0.0496121	0.105954	0.0174722	0.0187646	0.259701	0.0171274	0.222309	0.044491	5.78658e-07	1.99157e-05	0.56577	0.0719266	0.0112564	3.09374e-05	0.00012252	6.63174e-05	0.0786158	2.24765e-10	0.000543056	0.000141137	3.3988e-10	0.00088308	0.000293356	3.16518e-09	3.59645e-06	3.04186e-16	6.23517e-13	1.01467e-11		1.13105e-09	7.63366e-09	3.81902e-15	8.66701e-09
	N	48	48	48	48	48	48	48	48	48	48	48	48	48	48	48	48	48	48	48	48	48	48	48	48	48	48	48	48	48	48	48	48	48	48	48	48	48	48
Rhizopus	Pearson correlation	-.497**	-.508**	0.0325587	-.884**	.821**	-.716**	-.757**	-.553**	-.469**	-0.231216	.606**	0.0270249	-.800**	-0.28433	.829**	-.445**	-0.191121	-.800**	.824**	.318*	.612**	.643**	-.610**	-.660**	-.877**	.521**	.364*	.504**	.946**	.767**	.913**	.886**	.946**	.746**	1	.744**	.916**	.844**
	Significance (two-tailed)	0.000323091	0.000228673	0.826116	8.80892e-17	8.46945e-13	1.07852e-08	4.75861e-10	4.59023e-05	0.000778508	0.113833	5.00003e-06	0.855322	8.65096e-12	0.050159	3.63207e-13	0.00151216	0.193171	8.99276e-12	6.15878e-13	0.0275962	3.736e-06	8.38273e-07	4.13806e-06	3.43472e-07	2.77896e-16	0.000147757	0.0108817	0.00026047	3.48681e-24	2.08867e-10	1.57599e-19	5.65572e-17	4.29445e-24	1.13105e-09		1.4158e-09	8.1522e-20	5.22932e-14
	N	48	48	48	48	48	48	48	48	48	48	48	48	48	48	48	48	48	48	48	48	48	48	48	48	48	48	48	48	48	48	48	48	48	48	48	48	48	48
Tilletia	Pearson correlation	-.714**	-.588**	0.152332	-.500**	.422**	-0.263861	-.534**	-0.0771563	-.522**	-0.0848918	.650**	.529**	-.480**	-0.203952	.595**	-0.219239	0.207674	-.357*	.644**	-0.0177151	.432**	.504**	-.490**	-.594**	-.638**	.289*	0.00855768	.330*	.879**	.926**	.677**	.756**	.692**	.721**	.744**	1	.782**	.953**
	Significance (two-tailed)	1.18264e-08	1.09813e-05	0.301316	0.000298403	0.00280169	0.0699621	9.43834e-05	0.602198	0.000141075	0.566183	5.62287e-07	0.000110116	0.000550939	0.164395	8.25541e-06	0.134348	0.156666	0.0126356	8.06786e-07	0.904873	0.00217604	0.000259163	0.000412718	8.4346e-06	1.05324e-06	0.046285	0.953966	0.0218195	2.06769e-16	4.26533e-21	1.30339e-07	5.42427e-10	5.009e-08	7.63366e-09	1.4158e-09		5.52238e-11	2.10279e-25
	N	48	48	48	48	48	48	48	48	48	48	48	48	48	48	48	48	48	48	48	48	48	48	48	48	48	48	48	48	48	48	48	48	48	48	48	48	48	48
Rhizoclosmatium	Pearson correlation	-.345*	-.449**	-0.129423	-.851**	.705**	-.581**	-.533**	-.504**	-.393**	0.0165028	.446**	0.200591	-.639**	-.338*	.761**	-0.23277	0.0492438	-.685**	.735**	.459**	.691**	.457**	-.724**	-.542**	-.807**	.628**	.505**	.622**	.909**	.712**	.967**	.943**	.970**	.862**	.916**	.782**	1	.880**
	Significance (two-tailed)	0.0164189	0.00135268	0.380636	1.9339e-14	2.16896e-08	1.49717e-05	9.54658e-05	0.00026214	0.00567026	0.911356	0.00149483	0.171613	1.00605e-06	0.0187254	3.49324e-10	0.111356	0.739603	7.9042e-08	2.80555e-09	0.0010392	5.44138e-08	0.00108508	6.02544e-09	7.02897e-05	4.33695e-12	1.81207e-06	0.000248997	2.38905e-06	4.53308e-19	1.36894e-08	4.23898e-29	1.12194e-23	6.27219e-30	3.81902e-15	8.1522e-20	5.52238e-11		1.70475e-16
	N	48	48	48	48	48	48	48	48	48	48	48	48	48	48	48	48	48	48	48	48	48	48	48	48	48	48	48	48	48	48	48	48	48	48	48	48	48	48
Puccinia	Pearson correlation	-.627**	-.642**	0.0360126	-.652**	.601**	-.434**	-.611**	-0.220999	-.479**	-0.115148	.638**	.419**	-.624**	-0.138871	.706**	-.288*	0.0990527	-.555**	.734**	0.0902186	.542**	.563**	-.557**	-.603**	-.775**	.347*	0.151001	.428**	.957**	.890**	.787**	.835**	.820**	.719**	.844**	.953**	.880**	1
	Significance (two-tailed)	1.8613e-06	8.71507e-07	0.808002	5.04573e-07	6.4173e-06	0.00205185	4.0104e-06	0.131171	0.000571872	0.435781	1.08291e-06	0.0030682	2.13522e-06	0.346533	2.02405e-08	0.0475394	0.502974	4.25532e-05	2.97294e-09	0.54198	6.85874e-05	3.10824e-05	3.9561e-05	5.70462e-06	9.77628e-11	0.0156223	0.305609	0.0024352	2.27595e-26	2.8872e-17	3.27022e-11	1.68903e-13	9.65643e-13	8.66701e-09	5.22932e-14	2.10279e-25	1.70475e-16
	N	48	48	48	48	48	48	48	48	48	48	48	48	48	48	48	48	48	48	48	48	48	48	48	48	48	48	48	48	48	48	48	48	48	48	48	48	48	48
**. It is significant at the 0.01 level (two-tailed). *. It is significant at the 0.05 level (two-tailed).
